# Supplementary material for: Accelerated epigenetic aging in Down syndrome
Source: Aging Cell. 2015 Feb 9;14(3):491–5. doi: 10.1111/acel.12325 (PMC4406678; doi:10.1111/acel.12325)
Supplement: Supplementary file 2 [file acel0014-0491-sd2.csv]

CpG.probe	GeneSymbol	ClockCpG	CpGcolorClockStatus	corAgeAccel.Data1PBL	corAgeAccel.Data2Brain	corAgeAccel.Data3Blood	corAgeAccel.Data4Buccal	signed.LogAgeAccel.Data1PBL	signed.LogAgeAccel.Data2Brain	signed.LogAgeAccel.Data3Blood	signed.LogAgeAccel.Data4Buccal	p.metaAgeAccelFirst3data.HighRank	p.metaAgeAccelFirst3data.LowRank	signedLog10.p.metaAgeAccel	p.metaDSFirst3dataAndFCTX.HighRank	p.metaDSFirst3dataAndFCTX.LowRank	signedLog10.p.metaDS	pvalueAgeAccel.HighRank	PData1PBLDS	pvaluekruskalData2BrainDS	pvalueStudentData2BrainFrontalDS	pvalueStudentData2BrainCRBMDS	p.LME.Data3BloodDS	pvaluekruskalData4BuccalDS	signedLogDSData1PBL	signedLogDSData2Brain	signedLogDSData2BrainFrontal	signedLogDSData2BrainCRBM	signedLogDSData3Blood	signedLogDSData4Buccal
cg00000292	ATP2A1	no	grey	-0.276206447	-0.502566806	-0.262805973	0.548426178	-1.405147291	-5.098694067	-1.856250044	-1.856250044	0.99391279	0.00608721	-1.914551721	0.989605561	0.010478619	-1.678665968	0.998264838	0.499837245	0.001603647	0.22979921	0.081277751	0.000899627	0.87982916	-0.301171386	-2.794891153	-0.638651468	-1.090028321	-3.045937611	-0.055601648
cg00002426	SLMAP	no	grey	0.199888867	-0.019674805	0.026365865	0.661911726	0.854917608	-0.060165441	0.092339947	0.092339947	0.056485619	0.943514381	0.947032113	0.010511988	0.989610909	1.677285149	0.029941616	0.064057882	0.821687972	0.180232823	0.48810004	5.24E-05	0.545349668	1.193427427	-0.08529307	0.744166114	0.311491157	4.280382625	0.263324947
cg00003994	MEOX2	no	grey	-0.124881702	-0.256267849	0.05839079	-0.067828542	-0.444763623	-1.508762623	0.228324656	0.228324656	0.523897648	0.476102352	-0.021269677	0.760476662	0.240684916	-0.317521132	0.291758192	0.94620464	0.032269406	0.44969929	0.908036915	0.573802902	0.058781721	0.024014927	-1.491209031	-0.347077798	-0.041896495	-0.241237259	-1.2307577
cg00005847	HOXD3	no	grey	-0.187737849	0.040629211	-0.046420254	0.184231404	-0.780210447	0.132790905	-0.174302705	-0.174302705	0.390718364	0.609281636	0.107106181	0.012749589	0.987386609	1.593473816	0.338048425	0.626038888	0.345294562	0.006041015	0.60677288	0.384885473	0.289918454	0.203398689	0.461810261	2.218890089	0.216973838	0.414668481	-0.53772414
cg00006414	ZNF398	no	grey	-0.325361669	-0.176966549	0.020263505	0.07012472	-1.841301467	-0.854344919	0.069449939	0.069449939	0.698348264	0.301651736	-0.219464175	0.778596508	0.222640473	-0.351365889	0.485408652	0.088786238	0.026042805	0.97739758	0.181085681	0.387429997	0.058781721	-1.051654347	-1.58431224	-0.009928741	0.74211589	0.411806757	-1.2307577
cg00007981	PANX1	no	grey	0.112417865	-0.267724734	-0.077014602	0.323366469	0.387824317	-1.619894976	-0.320282183	-0.320282183	0.542272276	0.457727724	-0.038362786	0.733378111	0.267768735	-0.271210138	0.53918124	0.147915157	0.051912965	0.100463376	0.456782716	0.220912942	0.15092695	-0.829987321	-1.284724166	0.997992231	-0.340290337	-0.655778841	-0.821233204
cg00008493	COX8C	no	grey	0.366527139	0.082043425	0.106598832	-0.026688706	2.262566793	0.304180681	0.487115454	0.487115454	0.010304512	0.989695488	1.685942583	0.031507717	0.968752427	1.200553062	0.003356537	0.0047075	0.231188919	0.125385816	0.156356574	0.484383999	0.325751354	2.327209626	0.636032985	0.901751589	-0.805883853	-0.314810211	0.48711377
cg00008713	IMPA2	no	grey	-0.023130282	-0.094316396	-0.175814505	0.376293122	-0.062666883	-0.362509599	-0.985742379	-0.985742379	0.666197822	0.333802178	-0.175480838	0.914682453	0.085846424	-0.765247798	0.813640803	0.216074434	0.093694598	0.793559344	0.046200066	0.128319577	0.762368818	-0.665396616	-1.028285448	-0.10042059	-1.335357405	-0.891707081	-0.117834875
cg00009407	TTC8	no	grey	-0.097606007	-0.169986038	-0.128936471	0.042963319	-0.324033792	-0.805729097	-0.630858728	-0.630858728	0.761406885	0.238593115	-0.321312096	0.654177504	0.347183947	-0.158410368	0.82338303	0.110293274	0.310494434	0.423280253	0.731820342	0.492032796	0.226476066	-0.95745097	-0.50794618	0.373371992	-0.135595523	-0.308005949	-0.644977687
cg00011459	PMM2	no	grey	0.227625233	0.305224783	0.024119095	-0.037554736	1.038271403	2.015695328	0.083803346	0.083803346	0.012848637	0.987151363	1.590112937	0.003232128	0.996808009	2.189481489	0.00750278	0.257610103	0.001138548	0.015446857	0.955824009	0.475709185	0.096303692	0.589037109	2.943648535	1.811159883	0.019622065	0.322658463	1.016357063
cg00012199	RNASE4	no	grey	-0.452005001	-0.350450498	-0.075756448	0.248469757	-3.327604207	-2.563216297	-0.313759345	-0.313759345	0.967047081	0.032952919	-1.181076115	0.976820945	0.023392094	-1.329900901	0.944237467	0.010570901	0.01317073	0.162292291	0.956137073	0.842260959	0.325751354	-1.975887993	-1.880390147	-0.789702109	-0.019479842	-0.074553329	-0.48711377
cg00012386	C1orf142	no	grey	0.171006415	-0.190443815	-0.155305682	0.283934138	0.682731909	-0.952142381	-0.8213226	-0.8213226	0.574765201	0.425234799	-0.070341207	0.907852998	0.092674069	-0.73201177	0.726526914	0.804596061	0.069204612	0.506123649	0.459774878	0.023605612	0.705456986	-0.094422098	-1.159864959	-0.295743369	-0.337454763	-1.626984733	0.151529461
cg00012792	TXNDC5	no	grey	0.164490784	-0.197950735	-0.164808146	0.24002341	0.646421032	-1.008906444	-0.895690578	-0.895690578	0.607331642	0.392668358	-0.104944098	0.879664212	0.120948568	-0.616369273	0.762540296	0.787238462	0.114652642	0.801580223	0.481500122	0.001272189	0.112410585	-0.103893696	-0.940615934	-0.096053006	-0.317403599	-2.895448481	-0.949192793
cg00013618		no	grey	0.040138538	0.282213819	-0.035878458	0.070228459	0.114086546	1.746334459	-0.12991111	-0.12991111	0.072501621	0.927498379	0.838622288	0.115798913	0.884972394	0.635265521	0.067307857	0.922359561	0.037291372	0.744969683	0.761880062	0.921633255	0.005158958	-0.035099746	1.428391633	0.127861401	-0.118113391	0.035441863	2.287438044
cg00014085	RetSat	no	grey	-0.342304802	-0.363559793	-0.03980253	0.188685855	-2.008167199	-2.737402234	-0.146092799	-0.146092799	0.928661063	0.071338937	-0.84564337	0.666404722	0.335058632	-0.173849193	0.854677999	0.239179418	0.042522478	0.773667846	0.010838801	0.768785048	0.496291702	-0.621276195	-1.371381435	0.111445452	-1.965018765	0.114195072	-0.304262986
cg00014837	ACRBP	no	grey	0.249385168	0.166345056	-0.070163145	0.301443468	1.195146177	0.780914629	-0.285310849	-0.285310849	0.060369765	0.939630235	0.918150521	0.202509353	0.79843437	0.392524918	0.083881289	0.485660307	0.131761513	0.002716089	0.929165865	0.106119134	0.006501702	-0.31366739	0.880211426	2.566056016	-0.031906754	-0.974206301	2.186972915
cg00015770	GPR103	no	grey	-0.133092225	-0.051409957	0.045080608	0.439784082	-0.483940478	-0.173751721	0.168498038	0.168498038	0.263934605	0.736065395	0.27747367	0.037128247	0.963222942	1.129265557	0.133259291	0.439996918	0.932646639	0.551186499	0.584290354	0.023826674	0.325751354	0.356550366	0.030282871	0.258701429	0.233371283	1.622936568	0.48711377
cg00016968	RHOC	no	grey	-0.167456914	0.051077627	-0.126185971	0.647716591	-0.654234087	0.172451579	-0.612304746	-0.612304746	0.569671167	0.430328833	-0.065169558	0.196139593	0.805037458	0.406404735	0.673819473	0.78246558	0.62200789	0.456234441	0.256615194	0.129455659	0.096303692	0.106534757	0.206204107	-0.340811933	0.590717634	0.887878961	1.016357063
cg00019495	HOP	no	grey	0.088424945	0.014819243	0.106874238	0.619703227	0.286553886	0.044612084	0.488792605	0.488792605	0.048889533	0.951110467	1.009754114	0.018914942	0.981287103	1.422164983	0.016163848	0.563754006	0.788982458	0.089925817	0.265764795	0.003321253	0.449691798	0.248910359	-0.102932653	1.04611561	-0.575502549	2.478698069	0.347085034
cg00020533	TULP1	no	grey	0.247612532	0.242888562	-0.143497923	0.045955333	1.18192353	1.384526553	-0.733184808	-0.733184808	0.120638571	0.879361429	0.61748382	0.111647384	0.889046359	0.651121452	0.264281383	0.827884873	0.014815355	0.226611216	0.34472469	0.443972693	0.082098709	-0.082030053	1.829287929	0.644718599	-0.462527611	-0.352643741	1.085663674
cg00021527	TAF15	no	grey	-0.02601399	-0.251957115	-0.031505924	0.114978516	-0.071059377	-1.468089518	-0.112352311	-0.112352311	0.552233356	0.447766644	-0.047918266	0.741606044	0.259414692	-0.284975436	0.442587114	0.413825084	0.185478138	0.54457412	0.334587189	0.01542586	0.028365506	0.383183188	-0.731707273	-0.263943002	0.475490691	-1.811750601	-1.547209471
cg00022606	TBC1D20	no	grey	-0.057842981	0.317215823	-0.115478224	0.059328136	-0.172651724	2.153098443	-0.542373166	-0.542373166	0.256216737	0.743783263	0.290362508	0.506623875	0.494672086	-0.0046526	0.371569021	0.088786238	0.038393581	0.157022018	0.535590138	0.048774503	0.049366195	-1.051654347	1.415741384	0.804039445	-0.271167429	-1.311807147	1.306570348
cg00022866	FLJ37970	no	grey	0.110251983	0.205391693	-0.029782248	-0.462129813	0.378236377	1.066819693	-0.105566058	-0.105566058	0.056159244	0.943840756	0.94954875	0.000785802	0.999226086	2.803656611	0.050192807	0.002644254	0.051912965	0.000373347	0.025807917	4.81E-05	0.112410585	2.577696762	1.284724166	3.427886753	1.588247041	4.317682603	-0.949192793
cg00024396	ELOVL5	no	grey	-0.407331582	-0.492890883	-0.05571587	0.018965887	-2.736445442	-4.899204083	-0.215913818	-0.215913818	0.963584112	0.036415888	-1.137679095	0.839230564	0.161704396	-0.490248178	0.923311162	0.329742386	0.0397303	0.619278055	0.682777824	0.746245118	0.82059584	-0.481825224	-1.400878152	-0.20811431	-0.165720593	-0.127118497	-0.085870689
cg00024812	CPSF3	no	grey	-0.214693242	-0.188036391	-0.06429867	0.287222601	-0.950522868	-0.934288056	-0.256437476	-0.256437476	0.75961353	0.24038647	-0.318059984	0.953977963	0.046369644	-1.032736246	0.705203382	0.018946418	0.011229887	0.991574272	0.331800006	0.34546653	0.058781721	-1.722472882	-1.949624627	0.00367475	-0.479123611	-0.461594022	-1.2307577
cg00025138	MAP3K9	no	grey	-0.342471601	-0.059724055	0.041835397	0.239641281	-2.009854357	-0.207066281	0.154634842	0.154634842	0.519439497	0.480560503	-0.01722193	0.450661554	0.550991484	0.045119494	0.303995605	0.029131047	0.703708326	0.764985741	0.252645032	0.331816794	0.111870124	-1.535643903	0.152607311	0.11634666	0.597489237	0.479101637	-0.951285879
cg00025991	DIP2C	no	grey	-0.141185083	0.090364744	-0.166253213	-0.486793081	-0.523878046	0.343338475	-0.90727254	-0.90727254	0.590662537	0.409337463	-0.08688851	0.261733253	0.739499848	0.281111101	0.752639956	0.898584067	0.317262503	0.971010762	0.23238193	0.686282793	0.015564411	-0.046441286	0.498581254	0.012775957	0.633797646	-0.16349689	-1.807867299
cg00027083	EPB41L3	no	grey	-0.121446611	0.006542359	0.254850825	-0.037018998	-0.428768495	0.019027921	1.764214597	1.764214597	0.120608426	0.879391574	0.617592355	0.172891528	0.828214641	0.461196293	0.031264268	0.724566507	0.306124213	0.949258596	0.375915609	0.034452489	0.112410585	0.139921745	-0.514102319	-0.022615461	-0.424909641	1.462779401	-0.949192793
cg00027674	RAB38	no	grey	-0.191142643	-0.009409764	-0.038436121	-0.002296994	-0.800807204	-0.027833471	-0.140412363	-0.140412363	0.427772011	0.572227989	0.067757639	0.060157265	0.94032361	0.91968192	0.352325539	0.626038888	0.955068073	0.204881719	0.827095872	0.711102402	0.003197099	0.203398689	-0.019965673	0.688496791	-0.082444147	0.148067855	-2.495243854
cg00029826	CCNB1IP1	no	grey	-0.265984935	-0.378724886	-0.045343281	-0.003837032	-1.322889379	-2.948135404	-0.169632414	-0.169632414	0.904809342	0.095190658	-0.720375676	0.898471455	0.102234223	-0.689373705	0.829104508	0.304367193	0.00245796	0.451318226	0.129782315	0.915158065	0.256839258	-0.516602161	-2.609425263	-0.345517127	-0.886784482	0.038503889	-0.590338593
cg00029931	RPL36A	no	grey	0.058977768	-0.278573043	-0.293461892	-0.172782068	0.176585874	-1.729265401	-2.236277997	-2.236277997	0.883677803	0.116322197	-0.633307409	0.992345947	0.007719547	-1.811378213	0.966148886	0.615453818	2.21E-06	0.000945783	0.004800497	0.00482367	0.82059584	-0.21080453	-5.654873363	-3.024208691	-2.318713837	-2.316622385	-0.085870689
cg00030047	C1orf188	no	grey	-0.000782845	0.26396527	0.289562488	-0.518031252	-0.00198874	1.582937938	2.185647035	2.185647035	0.020677822	0.979322178	1.38346521	0.062151437	0.938338742	0.905518833	0.004331131	0.910461792	0.071388883	0.411591232	0.592748191	0.781663323	0.545349668	0.040738275	1.146369412	0.385533886	0.227129763	0.106980265	-0.263324947
cg00031162	TNFSF12-TNFSF13	no	grey	0.113809818	-0.012780203	-0.004907979	0.561967367	0.394033777	-0.038220074	-0.015916533	-0.015916533	0.100639864	0.899360136	0.696199961	0.23632482	0.76502001	0.325460669	0.067285907	0.179603812	0.390208031	0.081283932	0.952314914	0.011202572	0.049366195	0.745684449	-0.408703796	-1.089995294	-0.021219414	1.950682273	1.306570348
cg00032227	NAT9	no	grey	-0.079785537	-0.05967378	0.076882147	0.05250098	-0.252692489	-0.206860245	0.319593326	0.319593326	0.195088784	0.804911216	0.408737703	0.577155641	0.424511981	-0.071080052	0.082071213	0.126159381	0.150785565	0.906253611	0.764291635	0.138100941	0.096303692	-0.899080451	-0.821640232	0.04275025	0.116740894	0.859803363	-1.016357063
cg00032666	CXorf6	no	grey	0.024069117	0.400061283	0.1842403	0.031037274	0.065384786	3.262148726	1.057573666	1.057573666	0.014574185	0.985425815	1.535385721	0.000934104	0.99907972	2.728574936	0.003511718	0.413825084	2.73E-07	0.00030512	0.004668147	0.002389837	0.87982916	0.383183188	6.564212878	3.515529094	2.330855481	2.621631767	0.055601648
cg00033516	KLF3	no	grey	0.092113833	-0.076033122	0.073281523	0.075076446	0.301426239	-0.276906882	0.30106106	0.30106106	0.095724754	0.904275246	0.717945745	0.285435733	0.716061739	0.243461664	0.038369716	0.94620464	0.080697699	0.908123065	0.071482209	0.000955724	0.226476066	0.024014927	-1.093138847	-0.041855294	-1.145802034	3.019667299	-0.644977687
cg00033773	MORG1	no	grey	-0.238608618	-0.166663725	-0.025999483	0.545572417	-1.115983491	-0.783071697	-0.090939164	-0.090939164	0.672908679	0.327091321	-0.184300984	0.120759498	0.880037131	0.617048706	0.540256609	0.333482903	0.265800163	0.398411344	0.019870362	0.896681462	0.173617334	0.476926427	-0.575444758	0.399668304	-1.701794229	0.047361809	0.760406916
cg00034039	C9orf85	no	grey	0.315606047	-0.07060057	-0.046227784	0.369567277	1.749188102	-0.252972384	-0.173465781	-0.173465781	0.109527333	0.890472667	0.659447491	0.690417076	0.310690007	-0.206642719	0.106939359	0.691109132	0.284381387	0.857913512	0.579519211	0.011512258	0.049366195	0.160453368	-0.546098831	-0.066556492	-0.236932162	-1.938839477	1.306570348
cg00035347	NT5C2	no	grey	0.242816968	0.140476575	0.036806156	0.640699283	1.146550113	0.615079189	0.133700298	0.133700298	0.01894544	0.98105456	1.421465319	0.004538723	0.995519526	2.04203635	0.009673195	0.18451472	0.242351238	0.106135883	0.899783668	0.000675241	0.325751354	0.733968981	0.615554758	0.974137761	0.045861894	3.170541254	0.48711377
cg00035623	UBE2S	no	grey	-0.265148148	-0.193509996	-0.132867439	-0.229463101	-1.316278178	-0.975127361	-0.657799813	-0.657799813	0.911603843	0.088396157	-0.75253662	0.937172968	0.06326429	-0.897811363	0.933435143	0.413825084	0.022494271	0.326400458	0.173656097	0.27262537	0.001939728	-0.383183188	-1.647928073	-0.486249241	-0.760309964	-0.564433732	-2.71225914
cg00037763	SETBP1	no	grey	0.020696314	0.120982945	-0.020700824	-0.443273647	0.055685074	0.501847151	-0.071059272	-0.071059272	0.10406403	0.89593597	0.681669365	0.016591859	0.98357184	1.479074944	0.080165618	0.827884873	0.006018875	0.025743207	0.006683286	0.877255272	0.596701217	0.082030053	2.22048467	1.589337345	2.17500995	0.056874013	-0.224243077
cg00037940	PIK3CB	no	grey	0.205659838	0.240399659	-0.177553481	0.136686969	0.891579734	1.362061635	-1.000360254	-1.000360254	0.17705808	0.82294192	0.450854255	0.053337316	0.947048981	0.971938846	0.391043606	0.113676466	0.007762346	0.44024532	0.422625915	0.318392612	0.023342202	0.944329438	2.110007025	0.356305252	0.374043876	-0.497037018	1.631858177
cg00040861	LSM7	no	grey	-0.219150555	-0.325331992	0.067245414	0.104954157	-0.980315514	-2.249215978	0.270824289	0.270824289	0.708305335	0.291694665	-0.234041519	0.974423307	0.025798681	-1.287372504	0.441196651	0.124317857	0.00168282	0.307908151	0.268981623	0.536379453	0.256839258	-0.905466485	-2.773962339	-0.511578814	-0.57027739	-0.270527867	-0.590338593
cg00040873	NDUFB10	no	grey	-0.259998955	0.338784766	0.107042061	0.618184963	-1.276000329	2.414223669	0.489815752	0.489815752	0.129828053	0.870171947	0.585601459	0.017055389	0.983130466	1.467108371	0.046178249	0.94620464	0.025113084	0.238455766	0.501062605	0.000678124	0.364346127	-0.024014927	1.600099953	0.622592172	0.300108008	3.168690745	0.438485843
cg00041575	TSPAN32	no	grey	-0.275691336	0.463159588	-0.049669095	-0.440514151	-1.400935019	4.322677872	-0.188579903	-0.188579903	0.298892355	0.701107645	0.223455198	0.326767909	0.674517123	0.184730605	0.268280252	0.012541683	1.45E-06	0.084782111	0.022237708	0.313868621	0.289918454	-1.90164417	5.837268182	1.071695776	1.652909981	-0.5032521	-0.53772414
cg00042156	MGC16291	no	grey	-0.168779592	0.048757888	-0.185741514	-0.032213873	-0.670219383	0.163443112	-1.070638698	-1.070638698	0.686606983	0.313393017	-0.202880689	0.374676532	0.626510033	0.125313512	0.835402157	0.553670678	0.507947189	0.054790709	0.249492687	0.010457163	0.93974299	-0.256748475	0.294181438	1.261293079	-0.60294218	-1.980586124	0.026990905
cg00043004	NOXO1	no	grey	0.154709787	0.290115812	0.18221912	0.337681035	0.593610575	1.828521262	1.040111434	1.040111434	0.007883939	0.992116061	1.802226754	0.01157669	0.988556778	1.635385595	0.001890268	0.372311696	0.000241304	0.877162651	0.03947859	0.000135042	0.004071994	0.429093321	3.617435197	0.056919869	1.403638371	3.869530484	2.390192847
cg00043080	PLD3	no	grey	0.276874884	0.242433458	-0.013356004	-0.012512246	1.410624052	1.364854153	-0.044658086	-0.044658086	0.019357074	0.980642926	1.412130289	0.036644142	0.96365429	1.134965444	0.016166788	0.179603812	0.226486519	0.136615162	0.037071079	0.567407908	0.198764606	0.745684449	0.644957644	0.864501097	-1.430964774	-0.246104616	0.701660947
cg00044245	EPHA7	no	grey	-0.353055654	0.021030439	0.179092526	0.005959503	-2.118724113	0.064591984	1.013387092	1.013387092	0.323523225	0.676476775	0.189064541	0.251334373	0.749985987	0.298718117	0.11533302	0.636696898	0.821687972	0.881492987	0.875528201	0.40496805	0.082098709	-0.196067266	-0.08529307	0.054781138	-0.05772986	0.392579239	-1.085663674
cg00044729	FLJ25421	no	grey	0.227776651	0.137580209	-0.229079911	0.320098664	1.039322678	0.5976294	-1.483862529	-1.483862529	0.263616176	0.736383824	0.277997948	0.009275555	0.990825373	1.731630079	0.55339345	0.439996918	0.071388883	0.017162825	0.557312572	0.650584773	0.112410585	0.356550366	1.146369412	1.765411229	-0.25390116	0.186696106	0.949192793
cg00047050	CUL5	no	grey	0.095896865	-0.427400329	-0.217605076	0.627687354	0.316938482	-3.696280041	-1.367518856	-1.367518856	0.889942138	0.110057862	-0.657348934	0.257169182	0.744217765	0.288751081	0.956812792	0.18451472	0.005286959	0.955540352	0.878697629	0.062948886	0.596701217	0.733968981	-2.276794064	0.019750968	0.056160545	1.201011954	-0.224243077
cg00047469	C9orf43	no	grey	0.053442462	-0.11020758	-0.12071784	0.260296853	0.157603317	-0.443424353	-0.576138145	-0.576138145	0.4899282	0.5100718	0.008837566	0.773347083	0.22759364	-0.341809883	0.597337809	0.910461792	0.069204612	0.84549524	0.385098433	0.008525626	0.650147444	0.040738275	-1.159864959	0.072888833	-0.414428248	-2.069273733	0.18698814
cg00050312	PRKCA	no	grey	0.009298846	-0.097051972	-0.213360254	0.250746834	0.024213921	-0.376000567	-1.325768926	-1.325768926	0.685010342	0.314989658	-0.20067371	0.794579902	0.206455563	-0.384143414	0.85502874	0.128027432	0.526168478	0.828934272	0.987348885	0.407817922	0.496291702	-0.892696966	-0.278875174	-0.081479904	0.00552936	-0.389533693	-0.304262986
cg00051623	CASP1	no	grey	0.14262582	0.141714868	-0.033871139	-0.107582581	0.531127256	0.622607132	-0.121788848	-0.121788848	0.062827757	0.937172243	0.900818449	0.064041933	0.936480466	0.892505573	0.058136627	0.874899263	0.317262503	0.538011966	0.945574845	0.32028375	0.112410585	0.058041949	0.498581254	0.269208065	0.02430409	0.494465096	-0.949192793
cg00051979	C10orf4	no	grey	-0.368984156	-0.267145933	-0.1992344	0.19054302	-2.289453321	-1.614173708	-1.191746751	-1.191746751	0.986371845	0.013628155	-1.56453293	0.948021388	0.052327139	-0.980243014	0.99396455	0.060889908	0.0397303	0.779367776	0.944480581	0.05798759	0.058781721	-1.215454684	-1.400878152	0.108257554	0.024806967	-1.236664943	-1.2307577
cg00053292	CCDC44	no	grey	-0.340736389	-0.19071005	0.028242349	0.040409	-1.992345753	-0.95412725	0.099567705	0.099567705	0.718645029	0.281354971	-0.249715411	0.776331238	0.22480453	-0.347164946	0.494648613	0.094554484	0.131761513	0.826838821	0.502957106	0.688173312	0.226476066	-1.024317872	-0.880211426	0.082579141	0.298469051	-0.162302174	-0.644977687
cg00053647	C7orf28B	no	grey	0.264421772	-0.144139353	-0.219202392	0.223150268	1.310554237	-0.637464018	-1.383408256	-1.383408256	0.533781985	0.466218015	-0.030380953	0.917595761	0.082903098	-0.780399246	0.767404253	0.604948171	0.038393581	0.592589587	0.050466828	0.061611957	0.15092695	-0.218281832	-1.415741384	-0.227245984	-1.296993988	-1.210334998	-0.821233204
cg00054706	C1D	no	grey	-0.362610546	-0.367059448	-0.073662503	0.260055728	-2.220127573	-2.785141532	-0.30300434	-0.30300434	0.95976931	0.04023069	-1.094412523	0.982317367	0.017826787	-1.447896938	0.933260669	0.026475559	0.006840858	0.931949584	0.208948259	0.07238526	0.325751354	-1.577154861	-2.164889397	-0.030607581	-0.679961244	-1.140349863	-0.48711377
cg00055233	RLN1	no	grey	-0.287746144	0.206711114	0.062531618	0.036061956	-1.501404232	1.077261913	0.247927039	0.247927039	0.217417603	0.782582397	0.361675301	0.31302771	0.68837545	0.20338722	0.098754196	0.20515344	0.62200789	0.144687966	0.113978505	0.918987963	0.705456986	-0.687921196	-0.206204107	0.839567589	-0.943177042	0.036690177	0.151529461
cg00056767	FLJ38725	no	grey	-0.161268958	-0.060479153	-0.170055487	0.220113639	-0.628801812	-0.210167595	-0.938094207	-0.938094207	0.763649933	0.236350067	-0.325414274	0.688915325	0.312172268	-0.204575685	0.868495205	0.08601033	0.977525122	0.055792821	0.368651707	0.00288588	0.405678895	-1.065449385	-0.009872073	1.253421676	-0.433383751	-2.539721698	-0.391817585
cg00057593	GML	no	grey	0.051989553	0.291493163	0.108114435	0.622419842	0.152706914	1.864915983	0.496374078	0.496374078	0.020322525	0.979677475	1.390992327	0.005068945	0.994995062	1.99405239	0.006543782	0.910460553	8.50E-05	0.0124963	0.765901932	0.002923856	0.041250017	-0.040738866	4.070798684	1.903218568	0.115826835	2.534043967	1.384575872
cg00058938	TTC9B	no	grey	-0.03399061	0.122555289	0.038890108	0.309844854	-0.094962798	0.510617281	0.142294238	0.142294238	0.086455522	0.913544478	0.762177269	0.020493076	0.979721587	1.387362852	0.042077335	0.553670678	0.128190174	0.005758646	0.968583942	0.01482375	0.449691798	-0.256748475	0.892145262	2.239679641	0.013862735	1.829041927	0.347085034
cg00059225	GLRA1	no	grey	-0.069050653	0.136698669	0.160665401	-0.060574143	-0.212480707	0.592362187	0.86288751	0.86288751	0.060184661	0.939815339	0.919484189	0.013394622	0.986754603	1.572039542	0.016603043	0.467093654	0.374857143	0.220707987	0.413167372	0.013361695	0.545349668	0.330596033	0.42613421	0.656181951	-0.383873982	1.874138447	-0.263324947
cg00059424	PES1	no	grey	-0.075953515	-0.321425737	-0.189382521	0.10896676	-0.238103361	-2.202637279	-1.102664653	-1.102664653	0.928229399	0.071770601	-0.843023423	0.980877536	0.019272552	-1.414030775	0.966662254	0.396894293	0.012659571	0.217202607	0.929997292	0.033046494	0.496291702	-0.401325146	-1.897580999	-0.663134966	-0.031518316	-1.480874608	-0.304262986
cg00059740	MGC5242	no	grey	-0.30824105	-0.140594159	-0.175202548	-0.078607309	-1.681514517	-0.61579227	-0.980623733	-0.980623733	0.932128979	0.067871021	-0.867285623	0.759635	0.241419697	-0.316197304	0.964830643	0.12803273	0.317262503	0.418458856	0.112388327	0.131935857	0.034293721	-0.892678993	-0.498581254	0.378347236	-0.949278795	-0.879637158	-1.464785389
cg00059930	RB1	no	grey	-0.174696735	0.003562461	-0.134304192	0.12944374	-0.703704249	0.010337669	-0.66777187	-0.66777187	0.648036652	0.351963348	-0.152472564	0.215481486	0.785699066	0.365560043	0.748309981	0.356455628	0.374857143	0.233593254	0.020379186	0.710520122	0.034293721	0.447994524	0.42613421	-0.631539703	1.690813175	0.148423618	-1.464785389
cg00060762	LEO1	no	grey	-0.1843727	-0.146188301	-0.108610445	0.160243077	-0.760108397	-0.650141644	-0.499419549	-0.499419549	0.77734945	0.22265055	-0.351346231	0.989054135	0.011040176	-1.655994022	0.805179225	0.202479206	0.00223832	0.359839555	0.447852477	0.053410729	0.496291702	-0.69361957	-2.650077798	-0.443891099	-0.348865019	-1.272371494	-0.304262986
cg00060882	EIF2S3	no	grey	-0.115745507	0.095939146	-0.130763922	-0.011833929	-0.402730916	0.370490715	-0.643321002	-0.643321002	0.480409065	0.519590935	0.017358811	0.032637339	0.96764456	1.185255258	0.609873367	0.49509128	0.131761513	0.133852697	0.815926446	0.86229161	0.130570018	0.305314722	0.880211426	0.873372872	-0.08834899	-0.06434584	0.884156536
cg00061059	GPSN2	no	grey	0.089809653	-0.292154772	0.085656028	0.02230467	0.292107302	-1.872023001	0.366325085	0.366325085	0.296685469	0.703314531	0.226673728	0.55869482	0.442763784	-0.052797914	0.129619518	0.514242963	0.171834558	0.620007016	0.328551059	0.505802145	0.038601912	-0.288831643	-0.76488949	0.207603396	0.483397128	-0.296019333	-1.413391184
cg00061629	ALX4	no	grey	-0.155360726	0.319831308	0.046598785	0.017968473	-0.597062538	2.183795045	0.175079905	0.175079905	0.099814284	0.900185716	0.69977731	0.218167719	0.782882438	0.360179513	0.046498074	0.457960031	0.011229887	0.31578571	0.025717584	0.318928616	0.058781721	-0.339172423	1.949624627	0.500607526	1.589769832	-0.496306512	-1.2307577
cg00062776	TULP2	no	grey	0.333495734	0.109011774	-0.302646088	0.156609672	1.920303374	0.437119841	-2.358245644	-2.358245644	0.275117632	0.724882368	0.25945158	0.028920921	0.971311709	1.237757878	0.612464636	0.050372143	0.053635481	0.05323786	0.462436079	0.278250046	0.015564411	1.297809571	1.270547822	1.273779412	-0.33494829	-0.555564756	1.807867299
cg00063144	KRTHA1	no	grey	0.230394034	0.455532573	-0.062732204	0.102546962	1.057582974	4.183182675	-0.248888706	-0.248888706	0.031424868	0.968575132	1.201696543	0.036834393	0.963461682	1.132716486	0.045227566	0.356448947	0.007762346	0.232640795	0.336072247	0.488039224	0.000157052	0.448002664	2.110007025	0.633314127	0.47356735	-0.311545272	3.803955743
cg00065385	ACTL7A	no	grey	0.11471747	0.2172722	-0.26627652	-0.206684827	0.39810289	1.162748845	-1.897235035	-1.897235035	0.333924072	0.666075928	0.175322277	0.496501017	0.504714069	0.003049862	0.650041645	0.210565845	0.199906749	0.527822665	0.789987222	0.001021389	0.198764606	0.676612072	0.699172544	-0.277511965	-0.102379933	-2.990808674	0.701660947
cg00065408	CACNB3	no	grey	0.035543907	-0.17043583	-0.133634022	-0.174183895	0.09973648	-0.808820312	-0.663112064	-0.663112064	0.629813464	0.370186536	-0.130549386	0.792883594	0.208159397	-0.380573984	0.733303407	0.781476422	0.032269406	0.276348973	0.868879152	0.419045681	0.364346127	0.107084121	-1.491209031	-0.558542145	-0.061040623	-0.377738632	-0.438485843
cg00066153	ACRV1	no	grey	0.224854091	0.241462684	-0.068830342	0.653975889	1.019129931	1.371631984	-0.278663558	-0.278663558	0.052292513	0.947707487	0.980530495	0.293281452	0.70805964	0.231685406	0.073666707	0.94620464	0.065000678	0.394965329	0.579214912	0.918069964	0.496291702	0.024014927	1.187082116	-0.403441026	-0.237160266	-0.037124221	0.304262986
cg00066816	IL12B	no	grey	0.059790867	0.02853286	-0.127184932	0.6464299	0.179418341	0.089762383	-0.619015275	-0.619015275	0.328968982	0.671031018	0.181815054	0.044495086	0.95587103	1.050657954	0.468339709	0.08601033	0.367323665	0.475423589	0.164527062	0.943013096	0.112410585	1.065449385	0.434951091	0.322919274	0.783762659	-0.025482276	0.949192793
cg00067471	ATP5D	no	grey	-0.259836303	0.083779238	-0.140733976	0.660775151	-1.274739319	0.312214258	-0.713226606	-0.713226606	0.687466763	0.312533237	-0.204073795	0.137765789	0.863175056	0.559828621	0.786640211	0.103765851	0.231188919	0.124821323	0.87738955	0.092890638	0.008150972	-0.983945546	0.636032985	0.903711217	0.056807542	1.032028053	2.08879062
cg00069261	CDR2	no	grey	-0.211505404	-0.226746494	-0.144565491	0.336070692	-0.929503723	-1.242360896	-0.740961482	-0.740961482	0.914382439	0.085617561	-0.766407154	0.800128574	0.200799419	-0.396207553	0.942396071	0.189524317	0.190199525	0.472667756	0.083734604	0.08217199	0.226476066	-0.72233506	-0.720790573	0.325444023	-1.077095032	-1.085276194	-0.644977687
cg00071250	FASLG	no	grey	0.129969975	-0.200026234	-0.029574479	0.081695062	0.468884535	-1.024894078	-0.104753199	-0.104753199	0.306616566	0.693383434	0.212374389	0.017869356	0.982310938	1.446861095	0.239822675	0.179603812	0.526168478	0.151800133	0.835040018	0.503693021	0.028365506	0.745684449	0.278875174	0.818727848	0.078292711	0.297834067	1.547209471
cg00071998	MSH5	no	grey	0.204902209	-0.287315399	-0.091428652	0.261990741	0.886722752	-1.820402229	-0.398304771	-0.398304771	0.528491452	0.471508548	-0.025480434	0.969689797	0.030516901	-1.214429573	0.562934032	0.194627237	0.004636404	0.699070337	0.026832744	2.84E-05	0.289918454	-0.710796383	-2.333818768	0.155479126	-1.571334913	-4.546653572	-0.53772414
cg00072216	MXD4	no	grey	-0.355853649	0.020772661	0.140636055	0.09564096	-2.148108398	0.06374742	0.712524168	0.712524168	0.343432971	0.656567029	0.163128017	0.929606873	0.070962537	-0.847940869	0.133624677	0.00695203	0.015402441	0.330082785	0.819594745	0.244582253	0.034293721	-2.15788838	-1.812410457	-0.481377126	-0.086400835	0.611575059	-1.464785389
cg00073650	HSPC176	no	grey	-0.15453653	-0.049684292	-0.192476245	0.780733975	-0.592693279	-0.167026702	-1.130255314	-1.130255314	0.773562873	0.226437127	-0.344022368	0.05116245	0.949289807	0.990018675	0.890118944	0.356455628	0.498962299	0.485998003	0.04146848	0.045534382	0.112410585	0.447994524	-0.301932268	0.313365515	1.38228188	1.341660552	0.949192793
cg00075967	STRA6	yes, positive	red	-0.036362122	0.058584827	-0.357525457	0.559028721	-0.102266786	0.202411255	-3.170867574	-3.170867574	0.651030299	0.348969701	-0.156182283	0.925673389	0.074745704	-0.825383769	0.881773213	0.245216714	0.544718047	0.342059233	0.65963982	0	0.325751354	-0.610449932	0.263828236	-0.465898683	-0.180693136	-15	0.48711377
cg00076645	DC-UbP	no	grey	-0.233876796	-0.263487818	-0.157853828	0.462035296	-1.082140269	-1.57827882	-0.840961168	-0.840961168	0.950248729	0.049751271	-1.002165827	0.993241438	0.006818818	-1.865260879	0.969758698	0.054011104	0.093694598	0.008405445	0.02276855	0.022168483	0.198764606	-1.267516948	-1.028285448	-2.075439277	1.642664621	-1.654264033	-0.701660947
cg00077457	ZNF326	no	grey	0.368046975	0.265136827	-0.158880762	-0.003683168	2.279173956	1.594403141	-0.848938426	-0.848938426	0.101690656	0.898309344	0.691688955	0.014023341	0.986120206	1.552118515	0.259112936	0.06623822	0.024212235	0.340694548	0.833277742	0.730303205	0.023342202	1.178891346	1.615965122	0.467634816	-0.079210219	0.136496794	1.631858177
cg00077877	DDEF1	no	grey	0.284299049	0.366216103	-0.24167491	-0.070428392	1.472268837	2.773588951	-1.617529502	-1.617529502	0.163075663	0.836924337	0.486580852	0.026417978	0.973813174	1.277070438	0.445131777	0.413825084	0.00245796	0.208277818	0.12096272	0.680798437	0.096303692	0.383183188	2.609425263	0.68135698	0.917348458	-0.16698145	1.016357063
cg00078194	MDK	no	grey	-0.31767089	0.311961726	0.157670209	-0.513615432	-1.768447563	2.092223972	0.839538607	0.839538607	0.154535543	0.845464457	0.509941623	0.215327737	0.785854929	0.365870028	0.048234922	0.080668951	0.002135382	0.426944832	0.135949074	0.686242745	0.15092695	-1.093293591	2.670524407	0.369628239	0.866623746	0.163522234	-0.821233204
cg00078867	WAS	no	grey	-0.034718211	0.263409102	-0.114885352	-0.494845485	-0.097194042	1.577511436	-0.538607044	-0.538607044	0.251309071	0.748690929	0.29876184	0.421487921	0.579710902	0.074184872	0.365033055	0.297368558	0.000134931	0.246202991	0.025020757	0.002070267	0.023342202	-0.526704953	3.869888313	0.608706675	1.60169955	-2.683973658	-1.631858177
cg00079056	SPINK4	no	grey	-0.210372257	0.034437553	-0.018321479	-0.016236215	-0.922089855	0.110384641	-0.062360743	-0.062360743	0.358767517	0.641232483	0.144156889	0.014943055	0.985224283	1.524530616	0.260861863	0.647440055	0.185478138	0.009199151	0.992526594	1.62E-07	0.010165202	-0.188800436	0.731707273	2.036252239	0.003257848	6.789438308	1.992883991
cg00079563	ARFGAP3	no	grey	-0.515832125	-0.067831438	-0.077765797	0.117017594	-4.325608249	-0.241031621	-0.324198498	-0.324198498	0.814314615	0.185685385	-0.430192282	0.561623788	0.439919728	-0.055596566	0.78367022	0.457960031	0.204893894	0.989794503	0.767442775	0.954174686	0.15092695	-0.339172423	-0.688470984	0.004454962	0.114953998	-0.020372109	-0.821233204
cg00080012	EED	no	grey	-0.362837858	-0.040604568	-0.09155686	0.069735911	-2.222576666	-0.132700126	-0.399026261	-0.399026261	0.783779027	0.216220973	-0.364072187	0.97025446	0.029950532	-1.222565463	0.781683323	0.055904427	0.331086671	0.6902003	0.849873894	0.000390611	0.015564411	-1.252553796	-0.480058303	-0.161024856	-0.070645511	-3.408255638	-1.807867299
cg00081935	TSPAN9	no	grey	0.029449765	-0.299108381	0.129404876	0.259560281	0.081230585	-1.947680293	0.634042722	0.634042722	0.330642885	0.669357115	0.179610822	0.85645201	0.144507722	-0.539078949	0.130629939	0.333482903	0.0007612	0.332453501	0.119199679	0.199020358	0.596701217	-0.476926427	-3.118501252	-0.478269089	-0.923724916	0.701102498	-0.224243077
cg00081975	ABCC3	no	grey	-0.113273319	0.246857815	0.124350725	0.201962287	-0.391636055	1.420769874	0.600059868	0.600059868	0.063403644	0.936596356	0.896855783	0.066742479	0.93379182	0.874567671	0.019764468	0.636701581	0.317262503	0.737004556	0.445313477	0.429137919	0.096303692	0.196064071	0.498581254	0.132529828	0.351334161	0.367403109	-1.016357063
cg00083937	MAPK8IP2	no	grey	-0.197223465	0.052544651	-0.080391348	-0.11161413	-0.838243099	0.178209029	-0.338015054	-0.338015054	0.483632344	0.516367656	0.014454667	0.149635752	0.851222863	0.523934632	0.496075185	0.413825084	0.124694549	0.041751994	0.612784335	0.50615231	0.405678895	-0.383183188	0.904152532	1.379322781	-0.212692345	-0.295718777	-0.391817585
cg00084687	GATAD1	no	grey	-0.310099081	0.02767846	0.097368107	0.019904851	-1.698437429	0.086837973	0.432246008	0.432246008	0.325582901	0.674417099	0.186308416	0.751401698	0.249793961	-0.30138807	0.140024916	0.080668951	0.61208988	0.551580813	0.972463013	0.63949669	0.112410585	-1.093293591	0.213184801	-0.258390849	0.012126908	-0.194161699	-0.949192793
cg00089071	PCGF2	no	grey	-0.494971556	-0.167404692	0.138637853	0.043939801	-3.977573516	-0.779903493	0.698259062	0.698259062	0.645365066	0.354634934	-0.14918849	0.648082185	0.353383994	-0.15072313	0.331819551	0.027512405	0.28627547	0.516946182	0.575038712	0.960527606	0.289918454	-1.560471446	-0.543215864	0.286554668	0.240302917	0.017490149	-0.53772414
cg00090147	GATA4	no	grey	0.03165214	0.087170943	0.057752473	0.396389974	0.08784954	0.328115938	0.22534515	0.22534515	0.060690149	0.939309851	0.915851804	0.081844463	0.918816642	0.785980699	0.026158941	0.594523693	0.887981299	0.312300346	0.25298893	0.005782651	0.596701217	-0.225830833	0.05159618	0.505427534	-0.596898481	2.237873011	-0.224243077
cg00091693	KRT20	yes, negative	blue	0.18374804	0.374711648	-0.270200923	0.283506637	0.756404673	2.891383542	-1.944196183	-1.944196183	0.22718168	0.77281832	0.342596697	0.168133437	0.832666419	0.473315914	0.545455763	0.604948171	0.000179069	0.01678742	0.577203777	0.025481818	0.001498873	-0.218281832	3.746980287	1.775016042	0.238670836	-1.593769589	2.824235066
cg00093177	FLJ43826	no	grey	-0.025961181	0.335755288	-0.06777927	-0.037909206	-0.070904506	2.376436431	-0.273456885	-0.273456885	0.134855104	0.865144896	0.569102615	0.046836069	0.953516843	1.028389563	0.157200484	0.769991657	0.000236529	6.54E-06	0.712081138	0.380617324	0.130570018	-0.11351398	3.626115512	5.184634609	0.147470518	-0.419511448	0.884156536
cg00094319	PABPC3	no	grey	0.041501797	-0.354047291	-0.134150713	0.652507588	0.118410724	-2.610286659	-0.666703413	-0.666703413	0.818834985	0.181165015	-0.440895671	0.355706487	0.645907583	0.147878219	0.870331924	0.007440562	0.000113602	0.649506195	0.091685329	0.032694497	0.198764606	2.128394258	-3.944615163	-0.187416702	-1.037700152	1.485525342	0.701660947
cg00094851	KIF3C	no	grey	0.28993362	-0.040503204	-0.08319719	0.002322103	1.520063617	-0.132326852	-0.353002077	-0.353002077	0.149700364	0.850299636	0.523747148	0.696999538	0.304090172	-0.21596762	0.196205446	0.934274729	0.317262503	0.813399003	0.246135029	0.008100757	0.82059584	-0.029525398	-0.498581254	0.089696364	-0.608826576	-2.09147437	0.085870689
cg00095526	CACNA1S	no	grey	0.064904557	0.136666553	0.019989147	0.173177381	0.197493027	0.592170675	0.068442733	0.068442733	0.054180892	0.945819108	0.96512385	0.01759594	0.982596287	1.453557526	0.030297291	0.179603812	0.472522327	0.661483548	0.000155967	3.26E-06	0.015564411	0.745684449	0.325577666	0.179480953	3.80696674	5.487339729	1.807867299
cg00095674	PLEKHO1	no	grey	0.1512312	-0.17717212	-0.072946725	-0.059328421	0.575313532	-0.855797522	-0.299356775	-0.299356775	0.365223306	0.634776694	0.136411521	0.987253578	0.012855788	-1.589871313	0.375770418	0.263967076	0.00576534	0.146778627	0.783828712	0.081675432	0.015564411	-0.578450238	-2.239175062	-0.833337178	-0.105778832	-1.087908561	-1.807867299
cg00096922	DLX5	no	grey	-0.168025111	-0.185695805	0.141734811	0.7321689	-0.666004197	-0.917090871	0.720424319	0.720424319	0.401073846	0.598926154	0.095745662	0.373300214	0.628291683	0.126911765	0.163679714	0.874899263	0.071388883	0.856785655	0.575466195	0.25222399	0.87982916	0.058041949	-1.146369412	-0.067127813	-0.239980184	0.598213609	0.055601648
cg00097536	ZFP36L2	no	grey	-0.281616392	-0.029031899	-0.06442385	0.472384566	-1.449820624	-0.091477413	-0.25704368	-0.25704368	0.632417602	0.367582398	-0.133615298	0.737693484	0.263471858	-0.27823577	0.588298597	0.022218774	0.463883565	0.394638616	0.052285509	0.322849919	0.545349668	-1.653279906	-0.333591014	0.40380042	-1.281618663	-0.490999318	0.263324947
cg00098162	ANKRD22	no	grey	0.185504778	0.399848219	-0.079084813	-0.295922324	0.766842806	3.258908341	-0.331114623	-0.331114623	0.051740019	0.948259981	0.985143417	0.034981715	0.965258784	1.15512891	0.081985838	0.050378539	7.55E-05	0.000622662	0.938694852	0.008902936	0.112410585	1.297754435	4.121846199	3.20574778	-0.027475564	-2.05046674	0.949192793
cg00098239	NTE	no	grey	-0.064953844	-0.225236868	-0.110540942	0.007491053	-0.197669435	-1.229488142	-0.511345219	-0.511345219	0.755503534	0.244496466	-0.310697418	0.489595911	0.511694287	0.009132223	0.790858	0.787232692	0.093694598	0.166290958	0.922766866	0.042450526	0.082098709	0.103896879	-1.028285448	0.779131366	-0.034908008	-1.372116922	-1.085663674
cg00101227	MPZ	no	grey	0.063763717	0.273554392	0.003654716	-0.160608864	0.193421489	1.67816138	0.011798197	0.011798197	0.041643789	0.958356211	1.079419769	0.126825703	0.873844065	0.595762725	0.027125126	0.604948171	0.020883266	0.148487448	0.227376396	0.039065632	0.012611144	0.218281832	1.680201574	0.828310256	0.643254622	-1.408205141	1.899245512
cg00103783	MPDU1	no	grey	-0.057299561	-0.042067424	-0.079318974	0.1377698	-0.170775558	-0.138111372	-0.332347691	-0.332347691	0.411841241	0.588158759	0.084240171	0.799110852	0.201758137	-0.394138945	0.431093296	0.431156348	0.631995013	0.945773776	0.381380915	0.004535868	0.449691798	-0.365365216	-0.199286349	0.024212732	0.418641043	-2.343339578	-0.347085034
cg00105253	NUDT14	no	grey	0.040599247	-0.245307897	-0.25488053	0.463522468	0.115544475	-1.406556375	-1.76455335	-1.76455335	0.854929419	0.145070581	-0.537390654	0.806828821	0.19412432	-0.410890056	0.950909535	0.135720818	0.374857143	0.884924951	0.0149343	0.207222964	0.650147444	-0.867353531	-0.42613421	0.05309356	-1.825815117	-0.683562119	-0.18698814
cg00105470	C1orf35	no	grey	-0.141330064	-0.287513799	0.012779675	-0.134539449	-0.524605615	-1.801215917	0.042642515	0.042642515	0.646325547	0.353674453	-0.150366314	0.899000016	0.101728204	-0.691528627	0.445926453	0.110288328	0.03998213	0.219220793	0.776234261	0.523193172	0.083650933	-0.957470447	-1.398134075	-0.659118256	-0.110007193	0.281337932	-1.077529211
cg00107187	FLJ42486	no	grey	-0.208705686	-0.036247518	0.215311853	0.263359111	-0.911240584	-0.116851174	1.344878237	1.344878237	0.228471916	0.771528084	0.34013718	0.11065864	0.890168783	0.654984675	0.070337602	0.691113202	0.682913073	0.454699103	0.996969558	0.003704979	0.173617334	-0.160450811	-0.165634574	0.342275902	0.001318102	2.431214288	-0.760406916
cg00107488	TXNRD2	no	grey	0.167085102	-0.188349385	-0.29266796	0.042676641	0.660769608	-0.936599792	-2.225914005	-2.225914005	0.724658203	0.275341797	-0.259097861	0.930688569	0.069761087	-0.855356768	0.904773386	0.647440055	0.057223851	0.182890311	0.058791032	0.117055659	0.023342202	-0.188800436	-1.24242292	-0.737809302	-1.230688918	-0.931607585	-1.631858177
cg00107632	PGM2	no	grey	-0.328828349	-0.239780484	-0.10870101	0.33416632	-1.874724298	-1.356504071	-0.499976432	-0.499976432	0.939865847	0.060134153	-0.919848806	0.954303671	0.046038343	-1.035850321	0.938853498	0.08601033	0.025113084	0.691394094	0.301237858	0.298296102	0.112410585	-1.065449385	-1.600099953	-0.160274335	-0.521090449	-0.525352422	-0.949192793
cg00108454	C1QA	no	grey	0.126490765	0.074735132	-0.210974402	0.693668432	0.452335944	0.271126647	-1.302604691	-1.302604691	0.364405449	0.635594551	0.137385142	0.342134988	0.658985169	0.164772515	0.630876777	0.283683517	0.003391059	0.021487021	0.00529076	0.001271329	0.325751354	-0.547165897	2.469664617	1.667823799	2.276481971	-2.895742126	0.48711377
cg00109274	DGKH	no	grey	-0.26818986	-0.120168601	-0.005519899	0.20026643	-1.340398357	-0.497329651	-0.0179409	-0.0179409	0.598689036	0.401310964	-0.095488979	0.674226666	0.327068606	-0.184331144	0.432266452	0.528821159	0.099342248	0.754273079	0.300968793	0.347678726	0.364346127	-0.276691176	-1.002866017	0.122471392	-0.521478534	-0.458821882	0.438485843
cg00112517	PPP1R1B	no	grey	-0.086564531	-0.109777413	0.17949024	0.718239088	-0.279147777	-0.441152343	1.016767149	1.016767149	0.200004295	0.799995705	0.397930682	0.040345688	0.960040616	1.093172881	0.062822429	0.747169305	0.390208031	0.199065754	0.005759181	8.02E-14	0.325751354	0.126580978	-0.408703796	0.701003446	-2.239639262	13.09605257	0.48711377
cg00113020	LILRB4	no	grey	0.329635584	0.301880776	0.105894853	-0.016073997	1.882559528	1.978338247	0.482839023	0.482839023	0.004392017	0.995607983	2.056305946	0.002473999	0.997559054	2.305570516	0.001471346	0.563754006	0.004243916	0.001756116	0.605739222	0.041764321	0.096303692	0.248910359	2.372233204	2.755446726	-0.217714305	1.379194577	1.016357063
cg00113951	CABP1	no	grey	-0.063654602	-0.215537144	0.038145403	0.039870068	-0.193033251	-1.148470441	0.139210112	0.139210112	0.413016678	0.586983322	0.083002415	0.660685508	0.340766713	-0.16651284	0.231077441	0.152160777	0.242351238	0.950966634	0.665110734	0.922488508	0.112410585	-0.817697284	-0.615554758	0.02183472	-0.177106043	0.035039036	-0.949192793
cg00115714	AMD1	no	grey	-0.318780507	-0.452650404	-0.032912693	0.141913779	-1.778849602	-4.131323012	-0.117947514	-0.117947514	0.928004603	0.071995397	-0.841665271	0.919540299	0.081067256	-0.790124531	0.845156982	0.124317857	0.023339535	0.199650438	0.478495073	0.665983071	0.198764606	-0.905466485	-1.631907809	-0.699729733	-0.32012253	0.17653681	-0.701660947
cg00116234	ADAMTSL1	no	grey	-0.226622331	-0.26175409	-0.026564979	0.203251753	-1.031322449	-1.561425592	-0.093102642	-0.093102642	0.779220122	0.220779878	-0.355010516	0.502612097	0.499034889	-0.000839095	0.64884226	0.344840554	0.078282753	0.672560894	0.393672878	0.468277782	0.041250017	-0.462381666	-1.106333911	0.172268388	-0.404864504	0.329496447	-1.384575872
cg00116838	FLJ40125	no	grey	-0.358687679	0.046310628	-0.078789328	-0.026191451	-2.178131999	0.152777243	-0.329560898	-0.329560898	0.667944409	0.332055591	-0.177759208	0.473915827	0.527435976	0.023268792	0.652656154	0.304373912	0.533533639	0.331601029	0.00281161	0.139077844	0.058781721	-0.516592574	0.272838193	0.479384131	2.551044948	-0.856742051	-1.2307577
cg00117172	RUNX3	no	grey	-0.290404648	0.044790632	-0.028730712	-0.074636988	-1.524098937	0.148306224	-0.101463463	-0.101463463	0.469465701	0.530534299	0.027366136	0.427747277	0.57380258	0.06778275	0.367149997	0.126159381	0.735316691	0.371984473	0.501618739	0.952094712	0.010165202	-0.899080451	-0.133525576	0.429475188	-0.299626248	0.021319847	-1.992883991
cg00119079	LAMP3	no	grey	-0.447142141	-0.09681399	0.120895558	0.377478534	-3.259283554	-0.374819749	0.577298606	0.577298606	0.550481977	0.449518023	-0.046222895	0.343900744	0.65753519	0.162536889	0.26720206	0.221686187	0.821687972	0.257324088	0.280551774	0.926295846	0.15092695	-0.654261366	-0.08529307	0.589519558	-0.551986981	-0.033250283	-0.821233204
cg00121158	JMJD2C	no	grey	-0.042737458	-0.155933429	0.043933917	0.226843985	-0.122356575	-0.711982649	0.163567501	0.163567501	0.300530393	0.699469607	0.221081606	0.486274431	0.515122172	0.01208857	0.155040987	0.816220178	0.0397303	0.311396974	0.429383986	0.239984976	0.449691798	0.088192673	-1.400878152	0.506685612	-0.367154156	-0.619815945	0.347085034
cg00121640	ASTN2	no	grey	0.226345169	-0.003517858	0.101708633	0.073484555	1.029406335	-0.010206742	0.457723305	0.457723305	0.028681255	0.971318745	1.241371859	0.694490124	0.306886287	-0.211992521	0.009559003	0.233247737	0.231188919	0.824692738	0.127459677	0.975452474	0.256839258	-0.632182562	-0.636032985	-0.08370783	-0.894627187	-0.010793885	-0.590338593
cg00121904	MAOB	no	grey	0.013505753	-0.277844674	-0.294855485	-0.150125632	0.035597592	-1.721794	-2.254538638	-2.254538638	0.906205663	0.093794337	-0.726793384	0.995504576	0.004535908	-2.042305808	0.973561212	0.372311696	0.000264033	0.006251771	0.006064938	0.002134407	0.596701217	-0.429093321	-3.578341007	-2.203996905	-2.217173629	-2.670722793	0.224243077
cg00123035	RFX5	no	grey	-0.161845518	-0.394807183	-0.118590319	0.083745126	-0.631938633	-3.182866863	-0.562323525	-0.562323525	0.934355651	0.065644349	-0.881772658	0.984168967	0.015964918	-1.495803308	0.941019999	0.09603789	0.006840858	0.53845086	0.12184585	0.115042005	0.289918454	-1.017557392	-2.164889397	-0.268853925	-0.914189259	-0.939143558	-0.53772414
cg00126034	WNT3	no	grey	-0.15463059	-0.042257758	0.013154488	0.427057524	-0.593191198	-0.138818781	0.043952413	0.043952413	0.318694693	0.681305307	0.195595172	0.339490311	0.661916264	0.16814262	0.192090479	0.070794349	0.865772375	0.018105197	0.986815672	0.787255309	0.762368818	-1.15000141	-0.062596276	1.742196754	0.005763962	-0.103884402	0.117834875
cg00126657	SSX6	no	grey	0.11334463	0.437602741	0.163669797	0.273296675	0.391954438	3.867969975	0.886617874	0.886617874	0.007781213	0.992218787	1.807922684	0.000571421	0.999437346	2.942013506	0.001966315	0.135720818	5.72E-07	0.000211618	0.004128616	0.004247272	0.545349668	0.867353531	6.24273297	3.67444708	2.38419549	2.371889898	0.263324947
cg00126698	BTK	no	grey	-0.018259129	0.48052148	0.052082877	-0.201440752	-0.048786799	4.652834561	0.199371885	0.199371885	0.033767938	0.966232062	1.170465457	0.006806532	0.993275948	1.866044121	0.015147877	0.636701581	5.72E-07	0.000199686	0.001555355	0.014932055	1	-0.196064071	6.24273297	3.699652707	2.808170595	1.825880425	0
cg00128197	HADH2	no	grey	0.0063114	-0.296712963	-0.346143553	-0.135987026	0.01629325	-1.921418407	-2.990028313	-2.990028313	0.926862399	0.073137601	-0.834829291	0.994757927	0.005290973	-1.975434428	0.982075256	0.318710838	2.94E-07	0.000840393	0.003694053	0.03981427	0.87982916	-0.496603167	-6.531689434	-3.075517646	-2.432496856	-1.399961241	0.055601648
cg00128560	TIGD7	no	grey	0.230139036	0.404617551	-0.078062036	-0.104580944	1.055796619	3.331960478	-0.32574741	-0.32574741	0.04217179	0.95782821	1.073947967	0.056477438	0.943907719	0.947095015	0.069115576	0.304373912	0.00168282	0.179586636	0.814742028	0.14183579	0.15092695	0.516592574	2.773962339	0.745725985	-0.08897988	-0.848214168	0.821233204
cg00128654	C14orf102	no	grey	-0.305032397	-0.280066776	-0.125067429	0.079875754	-1.652525995	-1.744645919	-0.604828931	-0.604828931	0.958987062	0.041012938	-1.086049122	0.967576494	0.032669483	-1.184827747	0.963963737	0.160923624	0.005061477	0.795458087	0.852988689	0.12713569	0.112410585	-0.793380195	-2.295722762	-0.099382699	-0.069056728	-0.895732514	-0.949192793
cg00128766	KIAA0494	no	grey	-0.348684842	-0.326871287	-0.048914044	0.008152634	-2.073329998	-2.267734096	-0.185236445	-0.185236445	0.927918799	0.072081201	-0.841147992	0.954210757	0.046153854	-1.034762037	0.86436633	0.326029047	0.000980366	0.1921233	0.346851661	0.662762141	0.019109922	-0.486743706	-3.008611954	-0.716419962	-0.459856222	-0.178642307	-1.718741081
cg00128877	MKNK1	no	grey	-0.018848624	-0.085418988	-0.063575845	0.147562232	-0.050446842	-0.319868219	-0.252945669	-0.252945669	0.380022975	0.619977025	0.119160151	0.462104746	0.539482876	0.034229575	0.366623318	0.724562837	0.526168478	0.151376322	0.292838648	0.827229072	0.049366195	0.139923945	-0.278875174	-0.819942051	-0.533371607	0.082374211	1.306570348
cg00129774	CDK2	no	grey	-0.250648331	-0.034340516	-0.022338877	0.083919099	-1.204617251	-0.110039886	-0.077129752	-0.077129752	0.493827529	0.506172471	0.005394708	0.536587906	0.464908262	-0.03160274	0.374863668	0.012277831	0.932646639	0.195628023	0.478220506	0.631872937	0.041250017	-1.910878364	-0.030282871	0.708568933	0.320371805	-0.199370245	-1.384575872
cg00131121	POLR2J	no	grey	-0.058726433	-0.120930404	0.012321419	0.235262855	-0.17571263	-0.501555174	0.041045645	0.041045645	0.311095836	0.688904164	0.206075806	0.233339905	0.767990809	0.330980988	0.187823171	0.769991657	0.078282753	0.494006289	0.211436818	0.018984241	0.226476066	-0.11351398	-1.106333911	0.306267522	-0.674819385	1.72160675	-0.644977687
cg00131557	DNAJC15	no	grey	0.494555826	0.332117796	-0.14732011	0.020458262	3.970864101	2.331550723	-0.761202885	-0.761202885	0.075779616	0.924220384	0.819417601	0.060773722	0.939675926	0.915254167	0.200928199	0.165448595	0.017288325	0.748519364	0.644778259	0.595978939	0.096303692	0.781336916	1.762247083	0.12579696	-0.190589614	-0.224769087	1.016357063
cg00132141	CTNNA3	no	grey	0.236937078	0.146863452	-0.025316412	0.193384669	1.103964917	0.654343625	-0.088336671	-0.088336671	0.036717442	0.963282558	1.134097592	0.016105221	0.984071399	1.49200332	0.03282894	0.691113202	0.078282753	0.396047871	0.402617971	0.001409816	0.015564411	0.160450811	1.106333911	0.402252317	0.395106844	2.850837436	1.807867299
cg00133909	CD276	no	grey	0.18737543	-0.249192988	0.155085239	-0.052129195	0.778033363	-1.44233318	0.819634039	0.819634039	0.149847949	0.850152051	0.523319202	0.432781454	0.568716277	0.062701363	0.046772016	0.874899263	0.142938914	0.662135822	0.304014653	0.718425684	0.028365506	-0.058041949	-0.844849521	0.179052916	-0.517105484	-0.14361815	-1.547209471
cg00134539	UBASH3A	no	grey	0.19770995	0.034984786	-0.008682149	0.761815158	0.841274386	0.112332535	-0.028544685	-0.028544685	0.057974883	0.942025117	0.935730126	0.146045508	0.854939609	0.534481801	0.041435285	0.057859723	0.693281818	0.353955859	0.297975201	0.057306226	0.049366195	1.237623647	-0.15909019	-0.451050895	0.525819879	1.241798192	1.306570348
cg00134787	MYH1	no	grey	0.085690805	0.15739128	-0.236276137	0.009380513	0.275691326	0.721455299	-1.559459728	-1.559459728	0.370212111	0.629787889	0.130519382	0.494890684	0.506344306	0.004460725	0.66046561	0.543676499	0.114652642	0.512510176	0.413341078	0.004969111	0.028365506	-0.26465944	0.940615934	0.290297507	0.383691432	-2.303721288	1.547209471
cg00135056	C3orf37	no	grey	-0.084958602	-0.168413978	-0.031590519	0.422851477	-0.27280542	-0.794969576	-0.112687332	-0.112687332	0.503243849	0.496756151	-0.002826751	0.061603936	0.938930757	0.909361542	0.401183277	0.863095517	0.767379776	0.483600824	0.953064103	0.001075274	0.069642405	0.063941139	-0.11498965	0.315512968	-0.020877888	2.968480884	1.157126241
cg00136105	GNPTAB	no	grey	-0.26430152	-0.374101415	-0.031905995	0.254772609	-1.309607978	-2.882816763	-0.113938338	-0.113938338	0.887635752	0.112364248	-0.648341855	0.934502914	0.065967314	-0.879641205	0.786907814	0.584182083	0.003096021	0.176948712	0.863334199	0.471127027	0.449691798	-0.233451767	-2.509196165	-0.752152593	0.063821055	-0.326861981	-0.347085034
cg00136405	IL21	no	grey	0.277141809	0.192384411	-0.140218633	0.415800143	1.412814448	0.966657667	-0.709533323	-0.709533323	0.120635265	0.879364735	0.617495721	0.072683954	0.927812059	0.837531457	0.259328377	0.839587656	0.020883266	0.013637992	0.693737465	0.356912404	0.034293721	-0.075933955	1.680201574	1.865249583	0.158804851	-0.447438358	1.464785389
cg00136477	C1QC	no	grey	-0.234734693	0.033756831	-0.098115442	-0.174459462	-1.08823512	0.107970307	-0.436591881	-0.436591881	0.598883043	0.401116957	-0.095698982	0.247904547	0.753261131	0.304685512	0.637737064	0.360372516	0.139134984	0.273818747	0.173898601	0.492466049	0.058781721	-0.443248339	0.856563657	0.562536822	0.759703913	-0.307623705	-1.2307577
cg00136736	C22orf19	no	grey	-0.227262768	-0.14659598	-0.026039011	0.05451023	-1.035757119	-0.652677487	-0.09109013	-0.09109013	0.632326996	0.367673004	-0.133508261	0.54460743	0.457054047	-0.039002446	0.50242257	0.052168383	0.248072348	0.597434007	0.642507644	0.293635223	0.015564411	-1.282592623	-0.605421643	0.22371006	0.192121701	0.53219185	-1.807867299
cg00138126	TMEPAI	no	grey	-0.139526285	-0.049174115	-0.228880676	-0.401405686	-0.51558401	-0.165050893	-1.481798649	-1.481798649	0.794419009	0.205580991	-0.385987049	0.191597966	0.809494769	0.416579111	0.918177379	0.533772905	0.242351238	0.706002678	0.386399923	0.786774303	0.130570018	0.272643475	-0.615554758	0.151193651	0.412962969	0.104149833	-0.884156536
cg00141162	HCLS1	no	grey	-0.431931206	-0.12409776	-0.09938633	-0.470194763	-3.051999543	-0.519282007	-0.44402112	-0.44402112	0.889837318	0.110162682	-0.656935502	0.981141739	0.019011515	-1.419953278	0.885699568	0.156498537	0.105258274	0.013493068	0.22598245	0.084896764	0.049366195	-0.805489719	-0.977743755	-1.869889296	0.645925287	-1.071108864	-1.306570348
cg00141845	RP11-311P8.3	no	grey	0.078341896	-0.054591874	0.042269469	0.183281929	0.247165505	-0.18632213	0.15647295	0.15647295	0.106669675	0.893330325	0.670929034	0.066976711	0.933581453	0.873046187	0.051107886	0.839587656	0.526168478	0.2819156	0.129512285	0.052403924	0.049366195	0.075933955	-0.278875174	0.549880891	-0.887689035	1.280636193	1.306570348
cg00143376	NMUR1	no	grey	-0.139817825	0.000934962	-0.160401283	0.546491794	-0.517037667	0.002689735	-0.86081622	-0.86081622	0.661517387	0.338482613	-0.169433639	0.01175577	0.988375981	1.628718941	0.794729557	0.735839323	0.102266222	0.100465651	0.495221035	0.05237788	0.112410585	0.133217008	0.990267786	0.997982398	0.305200916	1.280852087	0.949192793
cg00143998	HIST3H2BB	no	grey	-0.220957299	-0.231960725	-0.208151485	-0.111145275	-0.992526559	-1.287375254	-1.275475764	-1.275475764	0.954272	0.045728	-1.038787793	0.966217823	0.034015209	-1.16729686	0.981562656	0.210565845	0.051912965	0.768668921	0.510043136	0.004972517	0.082098709	-0.676612072	-1.284724166	-0.114260678	0.292393093	-2.303423751	-1.085663674
cg00145118	GNPDA1	no	grey	-0.0449043	-0.062007541	-0.255223812	0.588598705	-0.129336847	-0.216483812	-1.768470824	-1.768470824	0.737975572	0.262024428	-0.280628223	0.637050836	0.364113317	-0.137733441	0.901487003	0.227421131	0.745956358	0.087611708	0.252073539	0.005577908	0.545349668	-0.643169185	-0.12728658	1.057437851	0.598472742	-2.253528663	0.263324947
cg00145348	APEX2	no	grey	0.159078214	-0.297955608	-0.269994983	-0.146477436	0.616947133	-1.935015769	-1.941715462	-1.941715462	0.833933595	0.166066405	-0.478688221	0.993549484	0.006505819	-1.885668022	0.945401076	0.615453818	9.12E-06	0.000685015	0.003890899	0.00077805	0.82059584	-0.21080453	-5.040024453	-3.164300086	-2.409950067	-3.10899239	-0.085870689
cg00146096	FANCF	no	grey	-0.355753052	-0.116254577	-0.142869916	0.144261552	-2.147047511	-0.475851139	-0.728627802	-0.728627802	0.913233219	0.086766781	-0.760616519	0.956956206	0.04338205	-1.061659935	0.940582235	0.088781804	0.12127371	0.063188806	0.193237169	0.488506971	0.055468246	-1.051676033	-0.916233336	-1.19935985	0.713909334	-0.311129235	-1.255955565
cg00149659	C3orf10	no	grey	-0.289403872	-0.415849415	-0.031204415	-0.075957895	-1.515532619	-3.508346359	-0.111159741	-0.111159741	0.909235103	0.090764897	-0.741052086	0.984167329	0.015980676	-1.495374864	0.815282971	0.068483241	0.000278884	0.262887503	0.043441693	0.542307566	0.049366195	-1.164415694	-3.554576095	-0.580230058	-1.362093254	-0.265754336	-1.306570348
cg00149976	MGLL	no	grey	-0.244911232	-0.112391702	-0.07547036	0.218455334	-1.161926699	-0.455031213	-0.312282497	-0.312282497	0.721534541	0.278465459	-0.254198672	0.855087871	0.145769274	-0.535304014	0.693621435	0.126159381	0.050236973	0.979574137	0.439109811	0.609096626	0.496291702	-0.899080451	-1.29897654	-0.00896269	-0.357426859	-0.215313806	-0.304262986
cg00151234	PGK1	no	grey	0.018700655	-0.306491535	-0.314425169	-0.185212492	0.050029648	-2.029955233	-2.520363572	-2.520363572	0.92142464	0.07857536	-0.803683626	0.996392142	0.003640823	-2.137770433	0.97932001	0.380401136	1.04E-05	0.000983658	0.003608522	0.000796205	0.87982916	-0.419758195	-4.983373065	-3.007155805	-2.442670648	-3.098975244	-0.055601648
cg00151607	GALNS	no	grey	0.100415865	-0.111822777	0.084928931	-0.066126998	0.335816995	-0.451996387	0.362366875	0.362366875	0.110164022	0.889835978	0.656930219	0.716286875	0.285024222	-0.244088235	0.042183891	0.333482903	0.324126588	0.559444964	0.380957959	0.835371995	0.069642405	-0.476926427	-0.489285343	-0.252242631	0.419122949	-0.078120088	-1.157126241
cg00152644	SPRR2E	no	grey	0.007788205	0.008916819	0.003367102	-0.327222792	0.020191875	0.026332973	0.010858317	0.010858317	0.138527835	0.861472165	0.557432957	0.013256677	0.986894916	1.57653532	0.086156229	0.124317857	0.966293256	0.373764101	0.438137789	0	0.449691798	0.905466485	0.014891052	0.427402414	-0.358389288	15	-0.347085034
cg00155167	VPS13B	no	grey	-0.274277489	-0.247894172	-0.154993184	0.196737515	-1.389410121	-1.430317643	-0.818929402	-0.818929402	0.955530125	0.044469875	-1.0509041	0.845836399	0.155047951	-0.508503974	0.971963679	0.276996795	0.064998428	0.728643756	0.360551797	0.544208005	0.650147444	-0.557525256	-1.187097145	-0.137484752	-0.443032335	-0.264235075	-0.18698814
cg00155485	THRAP2	no	grey	-0.401255654	-0.272736543	-0.037695506	0.033475896	-2.662081098	-1.65062718	-0.137353949	-0.137353949	0.906578217	0.093421783	-0.728521854	0.963845186	0.036462793	-1.137120073	0.820814655	0.022658652	0.0200248	0.320923012	0.929856706	0.83824274	0.082098709	-1.644765937	-1.698431807	-0.493599141	0.031583972	-0.076630199	-1.085663674
cg00155609	PRDX2	no	grey	0.017408309	-0.226855	-0.200890453	0.363798075	0.046400367	-1.24328889	-1.207072279	-1.207072279	0.815682551	0.184317449	-0.433403554	0.868686769	0.132157287	-0.57787889	0.916455257	0.514237118	0.000723233	0.458744515	0.01103866	0.946223949	0.325751354	-0.288836579	-3.140721936	-0.338429115	-1.957083623	0.024006064	0.48711377
cg00156216	APLP2	no	grey	-0.160236054	-0.208443381	0.070901715	-0.127336087	-0.623199847	-1.091051247	0.289016152	0.289016152	0.482221791	0.517778209	0.015723172	0.887850074	0.1128618	-0.646423031	0.250927761	0.364323082	0.065000678	0.303616668	0.360318292	0.557093524	0.124880167	-0.438513313	-1.187082116	-0.51767439	0.44331369	-0.25407189	-0.90350653
cg00156744	STK10	no	grey	0.191824283	-0.238857546	-0.023361297	-0.015381423	0.804961997	-1.348242965	-0.080952816	-0.080952816	0.297132296	0.702867704	0.226020146	0.648241849	0.353323239	-0.150797801	0.222999803	0.781479381	0.018655412	0.467618725	0.470530203	0.234150007	0.028365506	-0.107082476	-1.729195146	-0.330108106	-0.327412495	0.630505824	-1.547209471
cg00158308	OXGR1	no	grey	-0.182419488	0.315383182	0.146307462	-0.035420891	-0.748556231	2.131745879	0.753732329	0.753732329	0.077604146	0.922395854	0.809085078	0.027714633	0.972559766	1.256260869	0.022826173	0.485660307	0.010358254	0.084819002	0.570374464	0.041849625	0.82059584	-0.31366739	1.984713455	1.071506841	0.243839927	1.378308432	-0.085870689
cg00160914	C1orf183	no	grey	0.05018401	-0.038496343	0.040612786	0.420789083	0.146671686	-0.124981378	0.149484398	0.149484398	0.112778319	0.887221681	0.646744386	0.083391222	0.917283958	0.777849668	0.054768106	0.485660307	0.799846106	0.282415756	0.64353963	0.000801473	0.008150972	-0.31366739	0.096993565	0.549111077	0.191424703	3.096111071	2.08879062
cg00162401	GSTA4	no	grey	-0.006223497	-0.153912416	-0.147486842	0.336498192	-0.016062231	-0.698946529	-0.762436195	-0.762436195	0.681035361	0.318964639	-0.195227466	0.962090302	0.038187469	-1.117049129	0.791630316	0.626038888	0.002575021	0.291973642	0.084333798	0.11065676	0.325751354	-0.203398689	-2.589219263	-0.534656352	-1.073998339	-0.956022051	-0.48711377
cg00162643	DDX58	no	grey	-0.02729804	-0.242784075	-0.180732265	0.158366385	-0.074838688	-1.383579408	-1.027359082	-1.027359082	0.845609646	0.154390354	-0.51034984	0.946202756	0.054146943	-0.965396062	0.921950889	0.341031995	0.034610558	0.774089476	0.892644872	0.026279355	0.041250017	-0.467204874	-1.460791405	-0.111208837	0.049321286	-1.580385297	-1.384575872
cg00164898	MAPK11	no	grey	-0.286889116	-0.128415051	-0.104131912	0.346046516	-1.494129859	-0.543858102	-0.472196611	-0.472196611	0.836604651	0.163395349	-0.485730313	0.977557287	0.022608911	-1.344690351	0.846279956	0.184508622	0.248072348	0.146703329	0.612689369	0.005945794	0.545349668	-0.733983336	-0.605421643	-0.833560032	-0.212759656	-2.22579011	-0.263324947
cg00165981	COL4A3BP	no	grey	-0.257946038	-0.422230135	-0.160967297	-0.0997185	-1.260134911	-3.565856825	-0.865258001	-0.865258001	0.981238119	0.018761881	-1.425693632	0.972395886	0.027830883	-1.254443013	0.988275297	0.360372516	0.000228138	0.213105478	0.7808771	0.306276991	0.182602378	-0.443248339	-3.641802762	-0.671405387	0.107417313	-0.513885628	-0.738493571
cg00167504	BLVRA	no	grey	0.198246061	-0.29049421	-0.085924808	0.289019228	0.844621153	-1.854215142	-0.367792217	-0.367792217	0.522416502	0.477583498	-0.019920692	0.926081108	0.074355945	-0.827654309	0.543845802	0.519084573	0.010358254	0.909667906	0.06596936	0.007642916	0.173617334	-0.284761878	-1.984713455	0.041117127	-1.180657729	-2.116740902	-0.760406916
cg00168082	ABL1	no	grey	-0.086281789	-0.047042921	-0.041356766	0.146699426	-0.278027734	-0.156858131	-0.152613828	-0.152613828	0.35594463	0.64405537	0.147587559	0.799596365	0.201412018	-0.394884623	0.300500331	0.702197333	0.131761513	0.451742271	0.300010113	0.347275197	0.226476066	-0.153540824	-0.880211426	-0.34510927	0.522864105	-0.459326234	-0.644977687
cg00168785	WDSUB1	no	grey	-0.160763429	-0.252464595	0.001918441	-0.106652522	-0.626057247	-1.472845689	0.006153981	0.006153981	0.645076229	0.354923771	-0.148834917	0.644138687	0.357297896	-0.145939546	0.462105698	0.44892749	0.034610558	0.703625352	0.430266144	0.806134606	0.87982916	-0.3478238	-1.460791405	0.152658521	-0.366262825	-0.093592435	-0.055601648
cg00168942	CX40.1	yes, negative	blue	0.07480992	0.132624226	-0.087144436	-0.41423154	0.233800221	0.568281558	-0.374476321	-0.374476321	0.16241781	0.83758219	0.488336353	0.024338937	0.975914156	1.31266839	0.216807277	0.958146626	0.057223851	0.408559185	0.985778277	2.61E-06	0.650147444	-0.018568025	1.24242292	0.388745021	-0.006220756	5.58379875	-0.18698814
cg00171126	WRB	no	grey	-0.120575333	-0.51377427	-0.112765513	-0.532272388	-0.424748267	-5.267996442	-0.525231144	-0.525231144	0.920161128	0.079838872	-0.796755612	0.999314835	0.000692542	-2.858524139	0.925324006	0.016434092	2.24E-06	0.066511482	0.136900422	0.00402569	0.102470435	-1.784254286	-5.649789111	-1.177103376	-0.863595214	-2.395159688	-0.989401421
cg00171161	NUDT9	no	grey	0.111559544	-0.239290266	-0.152128255	0.201995001	0.384013936	-1.352112772	-0.797143353	-0.797143353	0.686212455	0.313787545	-0.202334302	0.528743996	0.472823441	-0.024271005	0.801323448	0.833729384	0.050236973	0.92218581	0.015572262	0.983142106	0.082098709	-0.078974892	-1.29897654	0.035181565	-1.807648298	0.007383703	1.085663674
cg00174500	CMTM5	no	grey	0.004758727	0.050685493	-0.318343433	0.619036183	0.012229728	0.170920558	-2.575735786	-2.575735786	0.596935001	0.403064999	-0.093594918	0.043110508	0.957258794	1.06438686	0.848837831	0.647440055	0.265800163	0.001001348	0.00573899	0.695047777	0.049366195	-0.188800436	0.575444758	2.999414903	2.241164521	0.157985341	1.306570348
cg00174901	PALM	no	grey	0.077940282	0.020661518	-0.082483473	0.308307625	0.245634557	0.062888849	-0.349168049	-0.349168049	0.217299581	0.782700419	0.361911115	0.029615074	0.97068125	1.227457185	0.261727779	0.758554185	0.960045936	0.254078311	0.782623674	0.000477297	0.041250017	0.120013391	0.017707986	0.595032406	-0.106447019	3.32121113	1.384575872
cg00176210	ANK1	no	grey	-0.141487207	-0.171204304	-0.116711723	-0.279000633	-0.525394707	-0.814114806	-0.550244146	-0.550244146	0.781610017	0.218389983	-0.359737289	0.609196908	0.392279848	-0.105374006	0.821418449	0.724566507	0.131761513	0.312797345	0.113474825	0.788714751	0.256839258	0.139921745	-0.880211426	-0.504736942	0.945100479	-0.103080037	-0.590338593
cg00176879	PTPRA	no	grey	0.44628568	-0.015594352	-0.2182226	0.114254152	3.24735531	-0.04706346	-1.373650067	-1.373650067	0.299265099	0.700734901	0.222913933	0.14300948	0.857733907	0.543605178	0.57865764	0.003215491	0.39802472	0.446139879	0.267862364	0.074485636	0.058781721	2.492752765	0.400089955	0.350528955	0.572088303	-1.127927467	1.2307577
cg00177013	ARFRP1	no	grey	0.31954604	-0.078578249	-0.17156589	0.18525476	1.786047421	-0.288353852	-0.950477931	-0.950477931	0.337663525	0.662336475	0.170485854	0.593460724	0.407814972	-0.088506839	0.55596772	0.958146626	0.631995013	0.948464995	0.454240078	0.068046515	0.130570018	-0.018568025	-0.199286349	0.022978693	0.34271455	-1.167194112	0.884156536
cg00177698	PNPO	no	grey	0.164586056	-0.04312825	-0.122081911	0.436510314	0.646945416	-0.14206395	-0.585070973	-0.585070973	0.298835005	0.701164995	0.223538535	0.160473101	0.840527836	0.493567759	0.428084702	0.85132397	0.966293256	0.938398756	0.167573099	0.507288724	0.15092695	0.069905139	0.014891052	0.027612577	-0.7757957	0.294744791	-0.821233204
cg00177923	LEPROTL1	no	grey	-0.279429905	-0.102956833	-0.063767272	0.316757628	-1.431669737	-0.405739242	-0.253868988	-0.253868988	0.719020085	0.280979915	-0.250294728	0.948961439	0.051369976	-0.988260643	0.665430038	0.197219347	0.163165305	0.680759657	0.308738106	0.015194359	0.096303692	-0.705050484	-0.787372182	-0.167006189	-0.510409764	-1.818317622	-1.016357063
cg00178790	C18orf19	no	grey	-0.196877532	-0.329484539	-0.067839359	-0.014721325	-0.836090871	-2.299385023	-0.273753705	-0.273753705	0.875101223	0.124898777	-0.60241182	0.881855178	0.11887379	-0.623883895	0.828185488	0.747165912	0.00282457	0.487995862	0.054906587	0.471124631	0.545349668	-0.12658295	-2.549047611	-0.31158386	-1.260375549	-0.32686419	-0.263324947
cg00179446	UPF3B	no	grey	0.04700605	-0.320527719	-0.20046386	-0.18333245	0.136181808	-2.192012834	-1.203114745	-1.203114745	0.870748677	0.129251323	-0.587535007	0.991579975	0.008490526	-1.770035396	0.942990644	0.758554185	2.02E-07	0.000333098	0.001377846	0.001954468	0.405678895	-0.120013391	-6.695141569	-3.477427466	-2.860799184	-2.708971438	-0.391817585
cg00180012	LACE1	no	grey	-0.020135895	-0.219886086	-0.081332141	0.352789706	-0.054090653	-1.18443468	-0.343014575	-0.343014575	0.628405992	0.371594008	-0.128901302	0.880638262	0.120077004	-0.619510159	0.623483677	0.189524317	0.034610558	0.977539362	0.979094994	0.335198435	0.405678895	-0.72233506	-1.460791405	0.009865746	-0.00917517	-0.474698017	-0.391817585
cg00180631	MTM1	no	grey	-0.054273023	0.020605095	-0.219992996	-0.320341063	-0.160418399	0.063199135	-1.391309207	-1.391309207	0.625986782	0.374013218	-0.126083054	0.877193901	0.123481686	-0.607367452	0.825905513	0.257610103	0.745956358	0.47251147	0.652615767	0.085211471	0.449691798	-0.589037109	-0.12728658	-0.325587644	0.185342438	-1.069501939	-0.347085034
cg00183916	HS3ST3B1	no	grey	-0.295721121	-0.143837769	-0.209218978	0.289740568	-1.570075618	-0.635607448	-1.285699208	-1.285699208	0.944870346	0.055129654	-0.957584738	0.917118253	0.083367042	-0.777975612	0.977905891	0.495085288	0.031150618	0.920787987	0.002243475	0.020227181	0.289918454	-0.305319979	-1.506533328	-0.035840355	-2.64907874	-1.694064637	-0.53772414
cg00184884	SFI1	no	grey	-0.331381829	-0.201077983	-0.062363969	0.03074924	-1.89957728	-1.033044635	-0.24712414	-0.24712414	0.861188278	0.138811722	-0.556543861	0.980572951	0.019582781	-1.407095643	0.80392142	0.012540457	0.105258274	0.544644267	0.533400814	0.06731421	0.049366195	-1.901686642	-0.977743755	-0.263887064	0.272946326	-1.171893248	-1.306570348
cg00184893	ALOXE3	no	grey	-0.497235355	-0.253729316	-0.052663017	0.439081635	-4.014260557	-1.484735996	-0.201989247	-0.201989247	0.9203423	0.0796577	-0.797742244	0.951978169	0.048415439	-1.013986127	0.858553433	0.154312351	0.004243916	0.210878566	0.175713035	0.989074959	0.705456986	-0.811599312	-2.372233204	-0.675967561	-0.755196021	-0.004770793	-0.151529461
cg00185103	ZNF45	no	grey	0.388171017	0.327454859	-0.01409384	0.315674124	2.506544634	2.274778874	-0.047250317	-0.047250317	0.01142441	0.98857559	1.641136214	0.106095414	0.894515594	0.673273391	0.010234538	0.604948171	0.029012609	0.155738489	0.532035638	0.101121257	0.028365506	0.218281832	1.537413214	0.807604043	-0.274059276	-0.99515754	1.547209471
cg00185839	LRDD	no	grey	0.176558346	0.046118258	-0.098080144	-0.243116723	0.714396396	0.153334005	-0.436386239	-0.436386239	0.16568699	0.83431301	0.479681597	0.894242991	0.106362248	-0.672182495	0.240063138	0.490357575	0.463883565	0.188420588	0.480780643	0.077658945	0.012611144	-0.309487111	-0.333591014	-0.724871645	0.318053026	-1.109808512	-1.899245512
cg00186141	PODXL	no	grey	-0.434007924	-0.130706615	-0.044732123	-0.358940064	-3.079736704	-0.557097827	-0.166995912	-0.166995912	0.808454727	0.191545273	-0.416698564	0.90101823	0.099715877	-0.700205693	0.715449087	0.042183376	0.005521476	0.588898876	0.156168356	0.262077934	0.226476066	-1.374858671	-2.257944846	-0.229959275	-0.80640696	0.581569544	-0.644977687
cg00186701	TSPYL5	no	grey	0.111239063	0.007332945	0.151752661	0.616935859	0.382594834	0.02154371	0.794307789	0.794307789	0.038042127	0.961957873	1.118705211	0.023692554	0.976552857	1.324358131	0.010403518	0.210565845	0.876864719	0.462868162	0.411100011	0.001071349	0.041250017	0.676612072	-0.057067404	0.334542691	-0.386052512	2.970069183	1.384575872
cg00186954	ST5	no	grey	0.350325042	0.138584607	0.04281831	0.283044896	2.090292455	0.603655586	0.158804205	0.158804205	0.012470514	0.987529486	1.603085638	0.030192982	0.970082191	1.219063993	0.006202756	0.135720818	0.2538873	0.459882064	0.009148258	0.721073084	0.364346127	0.867353531	0.595359023	0.337353528	2.038661618	0.142020715	0.438485843
cg00187380	HOXC5	no	grey	-0.256442782	-0.029523128	-0.132071504	0.188990157	-1.248586684	-0.093170606	-0.652304387	-0.652304387	0.765071812	0.234928188	-0.328034876	0.758714441	0.242240687	-0.314722915	0.830081966	0.356455628	0.317262503	0.34679858	0.908948407	0.001760555	0.256839258	-0.447994524	-0.498581254	0.45992269	-0.041460767	-2.754350357	-0.590338593
cg00187686	TCN1	no	grey	-0.176114067	0.221122338	-0.093204055	-0.62116297	-0.711837803	1.194764765	-0.408339526	-0.408339526	0.375231742	0.624768258	0.124670435	0.747078098	0.253987718	-0.294157288	0.433432288	0.073164974	0.114652642	0.986121362	0.416170632	0.093122893	0.012611144	-1.135696775	0.940615934	-0.006069633	-0.38072857	-1.030943543	-1.899245512
cg00191052	CHST7	no	grey	0.0465038	0.017989785	0.044303617	-0.571891854	0.134539405	0.054714725	0.165153306	0.165153306	0.08357121	0.91642879	0.776913312	0.954358148	0.045934402	-1.036831933	0.039249791	0.174790731	1	0.225066446	0.002726689	0.000929008	0.289918454	-0.757481601	0	-0.647689247	2.564364366	-3.031980595	-0.53772414
cg00194146	GFOD1	no	grey	0.063184227	-0.058545085	-0.168578205	0.655128335	0.191361986	-0.202249382	-0.926059281	-0.926059281	0.509499517	0.490500483	-0.008330565	0.117037913	0.883811635	0.630643435	0.695969262	0.769991657	0.832662106	0.999119155	0.858578166	0.034197739	0.762368818	0.11351398	-0.079531199	0.000382715	0.06622016	1.466002604	0.117834875
cg00195561	CHRM4	no	grey	0.297465654	0.262785868	-0.057822371	0.610237795	1.585335512	1.571443042	-0.225670868	-0.225670868	0.032086773	0.967913227	1.192643964	0.13061771	0.870030621	0.582967939	0.043004715	0.070794349	0.006282411	0.360940945	0.066499802	0.001751582	0.130570018	1.15000141	2.201873625	0.442563849	1.177179649	-2.756569447	0.884156536
cg00197381	FAM53C	no	grey	-0.11165685	-0.157555747	-0.173778047	0.283568993	-0.384445198	-0.722527597	-0.968759918	-0.968759918	0.826040854	0.173959146	-0.458522737	0.963141017	0.037113187	-1.12944175	0.907464614	0.348689632	0.050236973	0.519673785	0.674918485	0.013157905	0.405678895	-0.457560965	-1.29897654	-0.284269191	-0.170748677	-1.880813248	-0.391817585
cg00197641	MRPL52	no	grey	-0.125143474	-0.050581564	-0.176221543	0.100089045	-0.445992052	-0.170515347	-0.98915434	-0.98915434	0.723668951	0.276331049	-0.257540318	0.663177114	0.338307436	-0.169658461	0.849707638	0.179591722	0.231188919	0.837366583	0.622816438	0.652139212	0.545349668	-0.745713686	-0.636032985	-0.077084375	-0.205639933	0.185659686	-0.263324947
cg00199549	MCM5	no	grey	0.049711536	0.375657771	-0.019012783	-0.174415751	0.145101435	2.90469833	-0.064873552	-0.064873552	0.046992093	0.953007907	1.026945217	0.151400893	0.849512785	0.518841568	0.03802828	0.94620464	0.131761513	0.859313131	0.308960822	0.919667686	0.058781721	0.024014927	0.880211426	0.065848552	-0.510096588	-0.036369073	1.2307577
cg00200063	USP32	no	grey	-0.276200304	-0.346688212	0.003138902	0.198766698	-1.405097015	-2.514555275	0.010113986	0.010113986	0.842702754	0.157297246	-0.502248887	0.984972856	0.015160022	-1.518270169	0.673051341	0.002777636	0.00282457	0.727026703	0.057447421	0.225073163	0.041250017	-2.556324723	-2.549047611	-0.138449638	-1.24072946	-0.647676285	-1.384575872
cg00201234	FBLN2	no	grey	-0.247899308	0.379562718	0.149949343	0.203306302	-1.184057273	2.960073967	0.780759823	0.780759823	0.100434649	0.899565351	0.697086439	0.113647214	0.887169665	0.643411209	0.030024732	0.680090995	0.045478844	0.983082517	0.9343615	0.144855322	0.327186878	-0.167432975	1.342190581	0.007410027	0.029485065	0.839065543	-0.485204123
cg00202702	MGC13040	no	grey	-0.155348646	-0.3175629	0.034329933	0.511608171	-0.596998398	-2.157156801	0.123636056	0.123636056	0.666321928	0.333678072	-0.175642337	0.881902871	0.118858175	-0.623940946	0.435958676	0.254458565	0.073629337	0.317613333	0.173492888	0.775723618	0.364346127	-0.594382926	-1.13294911	-0.498101275	-0.760718323	-0.110292986	-0.438485843
cg00202711	HTR2C	no	grey	-0.049387868	-0.126844503	0.036249633	0.021958179	-0.144027896	-0.534862378	0.131424482	0.131424482	0.277168256	0.722831744	0.256226516	0.711939817	0.289420526	-0.237440676	0.146656236	0.216080814	0.284381387	0.637149515	0.258363519	0.873818659	0.650147444	-0.665383792	-0.546098831	-0.195758643	-0.587768808	0.058578686	0.18698814
cg00204262	ECH1	no	grey	0.178647591	0.175381126	-0.144076196	0.670142889	0.726486252	0.843182374	-0.73739252	-0.73739252	0.173207871	0.826792129	0.46040238	0.040394195	0.959966283	1.092651046	0.334394455	0.994018175	0.069204612	0.28137807	0.270948815	0.36309755	0.226476066	-0.002605675	1.159864959	0.550709754	0.567112745	0.439976681	0.644977687
cg00206052	RP11-529I10.4	no	grey	-0.320549598	-0.273249696	-0.039782318	-0.082386971	-1.795509725	-1.675086936	-0.146008415	-0.146008415	0.88050125	0.11949875	-0.62160664	0.980441546	0.019711118	-1.404258752	0.790114618	0.158696497	0.012659571	0.663225716	0.064163744	0.030477612	0.049366195	-0.799432658	-1.897580999	-0.178338643	-1.1927103	-1.516019067	-1.306570348
cg00207534	KIAA0174	no	grey	-0.178796449	-0.343265491	-0.056838379	-0.045571012	-0.727351305	-2.470792356	-0.221097948	-0.221097948	0.851525914	0.148474086	-0.527319344	0.777120907	0.224120517	-0.34848839	0.783446311	0.24826198	0.008436956	0.813013832	0.686141541	0.390100689	0.047555656	-0.605089785	-2.073814216	-0.089902066	0.163586286	0.408823283	-1.322797819
cg00208830	LAMC2	no	grey	-0.279607852	0.10330033	-0.147544834	0.543943115	-1.433142079	0.407495352	-0.762865379	-0.762865379	0.708168457	0.291831543	-0.233837773	0.12053624	0.880321486	0.617852364	0.810415364	0.724566507	0.810748621	0.446655791	0.617995729	0.091411769	0.496291702	-0.139921745	-0.091113781	0.35002703	-0.209014526	1.038997887	0.304262986
cg00208967	OLFM2	no	grey	-0.248530971	0.124807883	-0.017002318	-0.127539892	-1.188764494	0.523291508	-0.05759856	-0.05759856	0.327247318	0.672752682	0.184093908	0.110740501	0.890038743	0.65466352	0.235340378	0.283683517	0.190199525	0.12313569	0.288312266	0.450187242	0.019109922	-0.547165897	0.720790573	0.909616051	0.540136881	0.346606817	-1.718741081
cg00209066	BRD1	no	grey	0.161537764	0.06476281	0.026678457	0.226959417	0.630263397	0.228002222	0.093537762	0.093537762	0.042052283	0.957947717	1.075180422	0.248534982	0.752528047	0.303582479	0.022427175	0.418115476	0.799846106	0.398348879	0.273372725	0.112455888	0.226476066	0.378703757	-0.096993565	0.399736401	-0.563244818	-0.949017801	0.644977687
cg00209951	DENND2C	no	grey	0.43128035	-0.325732116	-0.091189161	0.041942769	3.043342591	-2.25402066	-0.396958346	-0.396958346	0.46813882	0.53186118	0.028595348	0.834393702	0.166429544	-0.477739582	0.510293714	0.372311696	0.012166052	0.439056518	0.645910176	0.077144103	0.069642405	0.429093321	-1.914850328	-0.357479571	-0.189827873	-1.112697267	-1.157126241
cg00210842	APAF1	no	grey	0.016012277	-0.092985476	-0.126407217	0.265986237	0.042508984	-0.356011008	-0.613788207	-0.613788207	0.520421291	0.479578709	-0.01811011	0.965592526	0.034660094	-1.159140264	0.634657776	0.08601033	0.085709041	0.633231737	0.057035935	0.078309065	0.325751354	-1.065449385	-1.066973362	-0.198437327	-1.243851435	-1.106187959	-0.48711377
cg00211661	CENTD2	no	grey	-0.41273454	-0.10755411	-0.17300628	0.131840946	-2.803740437	-0.429482688	-0.962362224	-0.962362224	0.941400258	0.058599742	-0.931074302	0.601422077	0.400040023	-0.09686656	0.96894912	0.117135771	0.592467066	0.624839866	0.12409412	0.672225457	0.405678895	-0.931310458	-0.227335786	0.20423127	-0.906248798	-0.172485045	-0.391817585
cg00213044	KRT6C	no	grey	-0.138833049	-0.230768026	-0.292226586	0.248439971	-0.512134374	-1.277002897	-2.220164578	-2.220164578	0.946890667	0.053109333	-0.97379916	0.486178505	0.515077467	0.01217425	0.985766263	0.804596061	0.62200789	0.541792531	0.398909147	0.014441367	0.028365506	0.094422098	-0.206204107	0.266166986	0.399126005	-1.840391707	-1.547209471
cg00213331	SIL1	no	grey	0.334658645	0.299041623	-0.208494728	-0.095771014	1.931764097	1.946945552	-1.278758329	-1.278758329	0.138829994	0.861170006	0.556486699	0.034649662	0.965616681	1.159270999	0.376969624	0.300850936	0.002036801	0.073522143	0.962594339	0.220774095	0.256839258	0.521648634	2.691051294	1.13358184	-0.016556697	-0.656051886	0.590338593
cg00213714	TRIM32	no	grey	-0.264975483	-0.213214063	-0.264019623	0.082395484	-1.314916294	-1.129497626	-1.87052457	-1.87052457	0.971786922	0.028213078	-1.248519531	0.929200967	0.071361272	-0.845507419	0.991932686	0.199842886	0.002957455	0.068432797	0.701382755	0.43757351	0.650147444	-0.699311307	-2.529081881	-1.164735709	-0.154044916	0.358948978	-0.18698814
cg00214855	C6orf79	no	grey	0.118344843	-0.323310786	-0.140635254	0.11045008	0.414523937	-2.225040811	-0.712518425	-0.712518425	0.751911166	0.248088834	-0.304362787	0.982313773	0.017822793	-1.447994243	0.831627642	0.504619221	0.004059196	0.311176405	0.73155212	0.008710592	0.173617334	-0.297036211	-2.391559939	-0.506993341	-0.135754727	-2.059952347	-0.760406916
cg00215066	MYO9B	no	grey	-0.249430439	-0.050768866	-0.109931794	0.527914868	-1.195484906	-0.171245794	-0.50756972	-0.50756972	0.73415661	0.26584339	-0.274344138	0.135188651	0.865622719	0.568029769	0.772879387	0.344840554	0.39802472	0.862174088	0.0599785	0.583699347	0.003197099	0.462381666	0.400089955	0.064405034	1.222004401	-0.233810792	2.495243854
cg00216361	GAP43	no	grey	-0.134089163	0.020004696	-0.137276907	0.10335368	-0.488788953	0.061239234	-0.688618539	-0.688618539	0.586891453	0.413108547	-0.082905824	0.760674048	0.240427648	-0.317985597	0.706852169	0.216080814	0.310494434	0.908758488	0.33484656	0.28842145	0.762368818	-0.665383792	-0.50794618	0.04155152	-0.475154158	-0.539972445	0.117834875
cg00216758	C11orf35	no	grey	-0.07305212	-0.001291019	-0.119202763	0.290030273	-0.227231172	-0.003718416	-0.566285623	-0.566285623	0.492473882	0.507526118	0.006586801	0.034463552	0.965855916	1.161609973	0.596328685	0.44892749	0.821687972	0.187801998	0.757733553	0.261614601	0.096303692	0.3478238	-0.08529307	0.726299791	0.120483481	0.582338022	-1.016357063
cg00217795	DIO2	no	grey	-0.126307603	0.156381116	0.16604955	-0.189555962	-0.451471394	0.714885406	0.905635826	0.905635826	0.077959267	0.922040733	0.807102257	0.054573508	0.945811535	0.961988133	0.021694312	0.44892749	0.220396805	0.013288197	0.579338374	0.227987316	0.010165202	0.3478238	0.656794706	1.876533955	-0.237067704	-0.642089314	-1.992883991
cg00221494	FARP1	no	grey	-0.268102057	0.068257001	0.201595451	0.025364394	-1.339698668	0.242855369	1.213627422	1.213627422	0.204136079	0.795863921	0.389050236	0.054512013	0.945936534	0.962477784	0.062268796	0.471685762	0.037095285	0.049595022	0.082263656	0.62180287	0.019109922	-0.326347232	1.430681292	1.304561914	1.084791993	0.206347278	-1.718741081
cg00223186	ACBD6	no	grey	-0.055893988	-0.327925424	-0.067546776	0.322710459	-0.165946151	-2.280469185	-0.272309401	-0.272309401	0.757946452	0.242053548	-0.315058551	0.968288443	0.031976185	-1.194143354	0.710346183	0.08066474	0.010786245	0.390274123	0.52670796	0.517729825	0.041250017	-1.093316261	-1.9671297	-0.408630243	-0.278430119	-0.285896816	-1.384575872
cg00223950	RBAF600	no	grey	0.004137368	-0.217297244	-0.121011919	0.092860886	0.010613692	-1.162955621	-0.578058971	-0.578058971	0.697534555	0.302465445	-0.218294238	0.373723954	0.62765603	0.126419069	0.763439404	0.636701581	0.756644689	0.501406814	0.664037265	0.421631436	0.008150972	-0.196064071	-0.121108012	0.299809768	0.177807548	-0.375067016	-2.08879062
cg00224234	RNMTL1	no	grey	-0.113381313	-0.238348448	-0.094582703	0.32856238	-0.392118258	-1.343697828	-0.416196848	-0.416196848	0.783424554	0.216575446	-0.363360787	0.946970897	0.053416848	-0.971291749	0.78639627	0.067353033	0.050236973	0.66721877	0.12682226	0.33058519	0.130570018	-1.17164284	-1.29897654	-0.175731744	-0.896804513	-0.480716606	-0.884156536
cg00224508	CDC42SE1	no	grey	-0.135443738	-0.328431394	-0.103848375	0.402786679	-0.495408741	-2.286597339	-0.470493878	-0.470493878	0.886106326	0.113893674	-0.642470403	0.892246424	0.108410028	-0.663900549	0.887666684	0.485660307	0.002036801	0.916067559	0.040430775	0.277450295	0.596701217	-0.31366739	-2.691051294	-0.038072496	-1.393287932	-0.55681481	0.224243077
cg00226904	SERPINB5	no	grey	0.252161607	0.312612857	-0.197650597	0.223092995	1.216017233	2.099711092	-1.177184938	-1.177184938	0.153897434	0.846102566	0.511738625	0.168231043	0.83256	0.473063867	0.385961069	0.348689632	0.043979693	0.377071979	0.733298662	0.014777811	0.010165202	0.457560965	1.35674781	0.42357574	-0.134719107	-1.830389897	1.992883991
cg00226923	FGD2	no	grey	-0.080977924	-0.0429828	0.269258097	0.221184935	-0.257285732	-0.141520592	1.932853924	1.932853924	0.125572677	0.874427323	0.600074851	0.156619248	0.844444147	0.504124871	0.032415839	0.160929441	0.236723571	0.513524546	0.027661393	1.75E-05	0.005158958	0.793364498	-0.625758497	-0.289438793	1.558125949	4.755884083	2.287438044
cg00228799	ENDOG	no	grey	-0.524807779	-0.175693053	-0.219863116	0.053479902	-4.482477327	-0.845372932	-1.390009589	-1.390009589	0.979809862	0.020190138	-1.393830716	0.967360034	0.032895071	-1.181839179	0.992546864	0.003897103	0.19500884	0.395984598	0.320148574	0.219522171	0.130570018	-2.409258087	-0.709945701	-0.402321706	-0.494648429	-0.658521611	-0.884156536
cg00229387	TJAP1	no	grey	0.102950442	0.002176395	-0.122533279	0.527289505	0.346572718	0.006286801	-0.588039857	-0.588039857	0.300896819	0.699103181	0.220552408	0.016284255	0.983893753	1.487202115	0.431254083	0.514242963	0.977525122	0.118275636	0.429592456	0.002343317	0.096303692	0.288831643	-0.009872073	0.927104709	-0.366943353	2.630168921	1.016357063
cg00230271	MGC16169	no	grey	-0.060078479	-0.18180304	-0.10080857	0.008319207	-0.180422964	-0.888839694	-0.452393226	-0.452393226	0.673115897	0.326884103	-0.184576203	0.634647537	0.366787163	-0.134555877	0.704903847	0.43116915	0.158956312	0.977280907	0.993929046	0.724911758	0.058781721	-0.36535232	-0.798722222	0.009980586	-0.002644618	-0.139714856	-1.2307577
cg00230368	IGF2R	no	grey	-0.195436678	-0.233887484	-0.195770079	0.348350115	-0.827155906	-1.304226867	-1.160015385	-1.160015385	0.941911099	0.058088901	-0.934876844	0.954149371	0.046153066	-1.034769446	0.974278939	0.129911586	0.090968948	0.939606189	0.506306184	0.010956926	0.173617334	-0.886352114	-1.041106828	-0.027054131	0.295586768	-1.960311268	-0.760406916
cg00230502	CCDC60	no	grey	0.244106623	-0.140785824	0.2834025	-0.295886377	1.156006024	-0.616955405	2.107045528	2.107045528	0.05032238	0.94967762	0.997208828	0.016747969	0.983437408	1.475007858	0.01134614	0.333482903	0.352542137	0.076885731	0.458565549	0	0.010165202	0.476926427	-0.452788967	1.11415425	0.338598576	15	-1.992883991
cg00230685	SCML1	no	grey	-0.016813366	-0.378230888	-0.279472023	-0.132544637	-0.044738301	-2.941110958	-2.057767813	-2.057767813	0.948460476	0.051539524	-0.986829599	0.997945096	0.002074894	-2.381974129	0.98560545	0.221699027	6.14E-06	0.000670944	0.004493151	0.001903281	0.93974299	-0.654236212	-5.211965136	-3.173313573	-2.347448993	-2.720497064	-0.026990905
cg00231140	ACAA2	no	grey	0.047844939	0.037151984	0.00470832	-0.285498366	0.13893443	0.120108318	0.015257942	0.015257942	0.099859141	0.900140859	0.699582178	0.311087525	0.690294572	0.206087408	0.061800821	0.270424764	0.526168478	0.501696741	0.208305164	0.956801303	0.034293721	-0.567953541	0.278875174	0.29955872	0.681299963	-0.019178242	-1.464785389
cg00231644	TUBB2A	no	grey	-0.432399152	-0.442496224	0.09516869	0.241792226	-3.058234239	-3.952267172	0.419553838	0.419553838	0.876013591	0.123986409	-0.605595922	0.823883969	0.177245506	-0.450394771	0.624201914	0.663681313	1.35E-05	0.000801736	0.03649155	0.018455158	0.256839258	-0.17804041	-4.871062717	-3.095968362	-1.437807689	1.733882235	-0.590338593
cg00231920	VPS16	no	grey	-0.07123077	-0.190965485	-0.076666214	0.295185704	-0.22048225	-0.956033555	-0.318471414	-0.318471414	0.638050893	0.361949107	-0.140322495	0.809099544	0.192035288	-0.415588964	0.622008676	0.113676466	0.057223851	0.597438057	0.846690648	0.371840243	0.762368818	-0.944329438	-1.24242292	-0.223707116	-0.072275237	0.42964361	0.117834875
cg00233307	MAP4K1	no	grey	0.086737728	-0.225103255	0.017404023	0.394684895	0.279834592	-1.228352248	0.059044166	0.059044166	0.291902673	0.708097327	0.233731933	0.118713975	0.882157855	0.624468158	0.170517312	0.44892749	0.642049736	0.253741884	0.423642527	0.00206552	0.256839258	-0.3478238	-0.192431328	0.595607839	-0.37300045	2.684970688	0.590338593
cg00234616	TLX2	no	grey	0.053182874	0.168875747	-0.054539167	-0.037803325	0.156725873	0.798122856	-0.210516507	-0.210516507	0.110622201	0.889377799	0.655127708	0.125260248	0.875625705	0.601156738	0.116370945	0.543676499	0.463883565	0.658265408	0.409841037	0.060271442	0.762368818	-0.26465944	0.333591014	0.181598966	-0.387384559	1.21988842	0.117834875
cg00234961	ZBED4	no	grey	-0.05274416	-0.081808245	-0.036616269	0.236713121	-0.155245541	-0.303097658	-0.132922876	-0.132922876	0.347146892	0.652853108	0.158456722	0.471656566	0.530009775	0.02534412	0.284010228	0.311487984	0.015402441	0.38422591	0.065383647	0.299561473	0.596701217	0.506558702	-1.812410457	-0.415413352	-1.18453086	0.523514042	-0.224243077
cg00236832	RARA	no	grey	-0.108126901	-0.300775141	-0.06332198	0.230977228	-0.368916269	-1.96607786	-0.251722771	-0.251722771	0.77674312	0.22325688	-0.350165152	0.449014256	0.5525543	0.046709874	0.719518434	0.523961283	0.042522478	0.784723154	0.153594465	0.917924023	0.289918454	0.280700803	-1.371381435	-0.105283533	-0.813624435	0.037193264	-0.53772414
cg00237010	NINJ2	no	grey	0.174004088	0.129135584	0.044386026	0.411761537	0.699745332	0.548006424	0.16550729	0.16550729	0.025713454	0.974286546	1.288809587	0.187987338	0.812919785	0.424841407	0.012217356	0.44892749	0.078282753	0.001009871	0.316111029	0.120004734	0.93974299	-0.3478238	1.106333911	2.995734152	0.500160352	-0.920801622	0.026990905
cg00238052	TCEAL2	no	grey	0.0352284	-0.229155817	-0.363120426	-0.112211564	0.098763683	-1.26305384	-3.262241619	-3.262241619	0.872917978	0.127082022	-0.594885887	0.985860428	0.014249961	-1.545156324	0.966893585	0.910461792	0.0007612	0.005753879	0.006109797	0.001519281	0.545349668	-0.040738275	-3.118501252	-2.240039261	-2.213973222	-2.818361806	0.263324947
cg00239071	C14orf68	no	grey	-0.280678897	0.195974277	-0.206274071	-0.154223482	-1.442022158	0.993800393	-1.257599879	-1.257599879	0.736879754	0.263120246	-0.278815737	0.154244814	0.846498845	0.510759434	0.87838417	0.563754006	0.128190174	0.084068754	0.685839192	0.011202624	0.003197099	0.248910359	0.892145262	1.075365387	-0.163777701	-1.950680239	2.495243854
cg00239419	RPS6KB1	no	grey	0.241956851	0.049568279	-0.136697888	0.085445485	1.140266817	0.166576911	-0.684535386	-0.684535386	0.195355869	0.804644131	0.408143542	0.105925938	0.894792166	0.673967685	0.34740746	0.922359561	0.472522327	0.390439536	0.68334606	0.995431536	0.82059584	0.035099746	0.325577666	0.408446212	-0.165359305	0.001988605	0.085870689
cg00239685	GORASP1	no	grey	-0.19242977	-0.425840823	0.167153023	0.243046961	-0.808661404	-3.670511615	0.914520988	0.914520988	0.66529686	0.33470314	-0.174310218	0.455647923	0.546051691	0.040340609	0.336382323	0.827884873	0.053635481	0.765155446	0.697629539	0.086223359	0.87982916	-0.082030053	-1.270547822	-0.116250326	-0.156375139	1.06437506	-0.055601648
cg00240432	TWIST1	no	grey	-0.110982663	-0.266830497	0.130952815	0.207208221	-0.381460904	-1.611060553	0.644615313	0.644615313	0.455818264	0.544181736	0.040178282	0.856163977	0.144680698	-0.538559411	0.19975795	0.86899288	0.014815355	0.279112766	0.393248036	0.546057306	0.87982916	-0.060983782	-1.829287929	-0.5542203	-0.405333438	-0.262761778	0.055601648
cg00240880	WISP2	no	grey	-0.142615445	-0.068072733	-0.320699789	0.603716649	-0.531074902	-0.242065186	-2.609387474	-2.609387474	0.85442238	0.14557762	-0.535875389	0.232727125	0.768489334	0.332123001	0.958643382	0.333482903	0.662355743	0.340831268	0.000207802	0.863089549	0.289918454	-0.476926427	0.178908694	0.46746057	3.682349574	0.063944142	0.53772414
cg00241355	GAPDH	no	grey	0.095899638	-0.15260832	-0.062211232	0.241122839	0.316949947	-0.690593623	-0.246393341	-0.246393341	0.349212221	0.650787779	0.155880571	0.966837953	0.033411832	-1.175069714	0.336932661	0.165448595	0.050236973	0.444995986	0.433399176	0.118879663	0.256839258	-0.781336916	-1.29897654	-0.351643906	-0.363111918	-0.924892436	-0.590338593
cg00242839	RBM17	no	grey	0.005102127	0.152717905	0.099733498	0.516727637	0.013125328	0.691293755	0.446059078	0.446059078	0.043896236	0.956103764	1.05654272	0.002703355	0.997333643	2.267066884	0.014922164	0.851326011	0.008093361	0.000580812	0.57734457	3.35E-14	0.028365506	0.069904097	2.091871108	3.235964632	0.238564914	13.47458283	1.547209471
cg00243313	IRX4	no	grey	-0.192974607	-0.133222312	-0.031527861	0.437708088	-0.811997328	-0.571789213	-0.11243917	-0.11243917	0.583075188	0.416924812	-0.078912263	0.646742913	0.354797441	-0.148989525	0.469604544	0.129916919	0.242351238	0.868154657	0.336145294	0.428322377	0.198764606	-0.886334286	-0.615554758	-0.061402901	-0.473472965	0.368229236	-0.701660947
cg00245878	H-plk	no	grey	0.236819183	0.249186665	0.063355853	0.59948878	1.103119852	1.44227455	0.251885839	0.251885839	0.010290339	0.989709661	1.686540339	0.001424127	0.998595672	2.545421197	0.004400036	0.210565845	0.000169278	0.009815169	0.008582036	0.09642942	0.226476066	0.676612072	3.771398332	2.008102217	2.066409685	1.015790445	0.644977687
cg00247489	CR2	no	grey	0.095086266	-0.09512897	-0.018773778	0.103510308	0.313592342	-0.366498133	-0.064003457	-0.064003457	0.189689073	0.810310927	0.420927689	0.929130762	0.071317309	-0.845775056	0.138619815	0.276996795	0.025113084	0.966819344	0.36106262	0.074387704	0.034293721	-0.557525256	-1.600099953	-0.014654669	-0.44241747	-1.128498845	-1.464785389
cg00250430	DMRT2	no	grey	0.075098896	-0.083505488	-0.010640657	-0.375355546	0.234885392	-0.310942615	-0.035232405	-0.035232405	0.18010639	0.81989361	0.443440884	0.392287735	0.609141359	0.105365274	0.123857553	0.016776668	0.278092374	0.474288991	0.162132114	0.549188396	0.019109922	1.77529428	-0.55581092	-0.323956956	-0.790130954	-0.260278648	-1.718741081
cg00253200	C3orf59	no	grey	-0.410512764	-0.290759928	0.033111631	0.204002637	-2.775933521	-1.857058016	0.118742879	0.118742879	0.8516081	0.1483919	-0.527559809	0.912356496	0.088219507	-0.753405379	0.645704519	0.584182083	0.00576534	0.443379736	0.269239414	0.36940279	0.112410585	-0.233451767	-2.239175062	-0.35322416	-0.569861363	-0.432499828	-0.949192793
cg00256074	MYLPF	no	grey	0.347607656	-0.068797791	-0.139816348	0.311972024	2.06223705	-0.245178845	-0.706656377	-0.706656377	0.261543713	0.738456287	0.281425719	0.460418809	0.541027643	0.035816947	0.426601818	0.103765851	0.352542137	0.363090184	0.153401447	0.420575375	0.005158958	0.983945546	-0.452788967	-0.439985492	0.814170544	-0.376156159	2.287438044
cg00256166	KLHL25	no	grey	0.088121863	-0.198969244	-0.098486084	0.27817978	0.28534304	-1.016736063	-0.438753493	-0.438753493	0.5249346	0.4750654	-0.022216603	0.902386382	0.098135388	-0.707144362	0.576002793	0.816220178	0.099342248	0.699630036	0.228970143	0.000271146	0.325751354	-0.088192673	-1.002866017	-0.155131554	-0.640221144	-3.566796267	-0.48711377
cg00256281	PMM1	no	grey	-0.023650039	-0.161120411	0.015600229	0.462654677	-0.064169852	-0.745950784	0.052584052	0.052584052	0.323593831	0.676406169	0.188969771	0.878189509	0.122668827	-0.610235792	0.192941922	0.210565845	0.019373759	0.071214851	0.035787396	0.187705505	0.198764606	-0.676612072	-1.712786101	-1.147429429	-1.446269896	0.726522991	-0.701660947
cg00259755	PWWP2	no	grey	0.166036603	0.184516796	-0.038573958	0.157266791	0.654953249	0.908488277	-0.140983155	-0.140983155	0.051473103	0.948526897	0.98738965	0.047552451	0.952876116	1.021797095	0.051243448	0.364329746	0.131761513	0.07141357	0.050347631	0.027737553	0.325751354	-0.438505369	0.880211426	1.146219253	1.298020961	1.556931862	-0.48711377
cg00261552	CREBL2	no	grey	-0.327074349	-0.193053784	-0.081603939	0.098662207	-1.857768041	-0.971690018	-0.344463755	-0.344463755	0.882101756	0.117898244	-0.627462668	0.876046418	0.124667049	-0.603218324	0.855418854	0.647440055	0.014815355	0.715545132	0.174850259	0.214015211	0.173617334	-0.188800436	-1.829287929	-0.145362968	-0.757333721	-0.669555359	-0.760406916
cg00261781	MATN3	no	grey	-0.117813777	0.071914275	-0.007293	-0.045521678	-0.412103866	0.258698262	-0.023857076	-0.023857076	0.211033068	0.788966932	0.374619492	0.084745756	0.915886735	0.770852045	0.141481191	0.647440055	0.966293256	0.477743683	0.988774856	0.588460524	0.017556754	0.188800436	-0.014891052	0.320805047	0.004902586	0.230282666	-1.755555787
cg00262415	PUSL1	no	grey	-0.368730774	-0.455721905	0.030395286	0.127717693	-2.286671199	-4.186605654	0.107970904	0.107970904	0.897337165	0.102662835	-0.68755675	0.959666568	0.040640317	-1.090012913	0.717586362	0.100614547	0.007136477	0.808588583	0.417619421	0.26634441	0.010165202	-0.997339224	-2.146516123	-0.092272395	-0.379219313	-0.574556414	-1.992883991
cg00263760	VAX1	no	grey	0.064692293	-0.215277999	0.03956536	0.700171381	0.196733769	-1.146345788	0.145103316	0.145103316	0.273477284	0.726522716	0.262048747	0.050717817	0.949738355	0.993809451	0.142326622	0.333482903	0.105258274	0.177840053	0.028712329	0.004698969	0.256839258	0.476926427	-0.977743755	0.749970422	-1.541931578	2.327997406	0.590338593
cg00265415	B3GALNT2	no	grey	-0.312155805	-0.297274236	-0.006180188	-0.083878809	-1.717287497	-1.927553016	-0.020135273	-0.020135273	0.849459884	0.150540116	-0.521317758	0.857578711	0.143322431	-0.542655839	0.69547607	0.002709454	0.050236973	0.995968824	0.282929035	0.841660004	0.289918454	-2.567118172	-1.29897654	0.001754256	-0.548322481	0.07486331	-0.53772414
cg00265490	MTDH	no	grey	-0.277447795	-0.469982518	-0.072873613	0.125579477	-1.415327743	-4.393206678	-0.298985021	-0.298985021	0.946586435	0.053413565	-0.97131844	0.985732946	0.014400513	-1.540592051	0.915877937	0.08601033	0.000466028	0.21478905	0.689918126	0.453643206	0.226476066	-1.065449385	-3.331587799	-0.667987863	-0.161202445	-0.343285589	-0.644977687
cg00268009	ADH5	no	grey	-0.324084625	-0.176255682	0.014999478	0.369700984	-1.829081114	-0.849331072	0.05045028	0.05045028	0.703604887	0.296395113	-0.227098966	0.698042907	0.303173665	-0.21727853	0.498031111	0.160929441	0.60224246	0.624632034	0.765715873	0.219714703	0.256839258	-0.793364498	-0.220228629	0.204375747	0.11593235	-0.658140879	-0.590338593
cg00268338	HECTD2	no	grey	-0.196367933	-0.349316048	-0.121081288	0.06406952	-0.832925369	-2.548481771	-0.578512464	-0.578512464	0.940384265	0.059615735	-0.923609101	0.956156835	0.044178206	-1.053761926	0.947269491	0.137686527	0.027002133	0.453559999	0.48202609	0.357233756	0.058781721	-0.861108553	-1.568601921	-0.343365254	-0.316929455	-0.44704751	-1.2307577
cg00269115	LOC148898	no	grey	-0.133155396	-0.121362974	-0.108506126	0.446589792	-0.484247106	-0.503961093	-0.498778401	-0.498778401	0.692187073	0.307812927	-0.21068315	0.973835966	0.026364899	-1.277943897	0.736780254	0.061933583	0.090968948	0.540197716	0.930029541	0.074426095	0.096303692	-1.208073794	-1.041106828	-0.267447256	-0.031503257	-1.128274769	-1.016357063
cg00273068	EMILIN3	no	grey	-0.03348029	-0.030939282	-0.127210856	0.025867062	-0.093402966	-0.09807973	-0.619189844	-0.619189844	0.498539413	0.501460587	0.001270506	0.284494544	0.716778521	0.244896062	0.618278142	0.388597671	0.876864719	0.218577305	0.315459106	0.61430813	0.289918454	-0.410499806	0.057067404	0.660394933	0.501056931	-0.211613737	-0.53772414
cg00273124	NOLA2	no	grey	0.042834269	0.045988269	-0.215271007	0.042635059	0.122666787	0.15284006	-1.344476805	-1.344476805	0.479376035	0.520623965	0.018293685	0.132633861	0.868062612	0.576315592	0.725983894	0.713349286	0.096485368	0.067777128	0.970787297	0.05053196	0.112410585	0.146697769	1.015538541	1.168916836	0.012875915	-1.296433856	0.949192793
cg00274399	FGF9	no	grey	-0.28786268	-0.264531301	0.002175422	0.265614999	-1.502394952	-1.588471453	0.006984886	0.006984886	0.792879437	0.207120563	-0.382746786	0.804637219	0.196325241	-0.405993865	0.613782479	0.018197359	0.176296374	0.255852748	0.903210635	0.216357868	0.082098709	-1.739991645	-0.753756619	0.592009915	0.044210957	-0.664827306	-1.085663674
cg00275232	ZNF342	no	grey	-0.316850266	-0.241374566	-0.169759356	-0.190843798	-1.760778208	-1.370837271	-0.935675615	-0.935675615	0.969142882	0.030857118	-1.209614646	0.942731877	0.05764734	-0.93819073	0.982764513	0.054949274	0.085709041	0.921701461	0.177310765	0.071829408	0.047662912	-1.26003804	-1.066973362	0.035409724	0.751264896	-1.143697714	-1.32181943
cg00276797	SLK	no	grey	-0.183452832	-0.263358456	-0.05594811	-0.219782423	-0.754657346	-1.577017804	-0.216983542	-0.216983542	0.795192274	0.204807726	-0.387623669	0.950102081	0.050295637	-0.997439692	0.722154025	0.10217816	0.001942413	0.5579234	0.326214243	0.80259971	0.012611144	-0.990641922	-2.711658495	-0.253425424	-0.486497081	-0.095501001	-1.899245512
cg00278366	RAD9B	no	grey	-0.175694516	-0.042434509	-0.229392478	-0.431402127	-0.709425588	-0.139476396	-1.487103551	-1.487103551	0.82087271	0.17912729	-0.445808248	0.953641802	0.04665071	-1.030111743	0.930356766	0.097549215	0.899119957	0.450171904	0.178915929	4.53E-05	0.130570018	-1.01077622	0.046182363	-0.346621613	0.747350991	-4.344058465	-0.884156536
cg00279797	AMMECR1	no	grey	-0.071651632	-0.344745364	-0.265280576	-0.111102242	-0.222036534	-2.48965512	-1.885421385	-1.885421385	0.957263992	0.042736008	-1.06817605	0.993068311	0.006992792	-1.854319404	0.987610224	0.44892749	8.01E-05	0.003618687	0.002565296	0.014513188	0.82059584	-0.3478238	-4.096281411	-2.441448955	-2.590862543	-1.838237172	-0.085870689
cg00280814	FLJ31568	no	grey	-0.011863819	-0.099306435	-0.23570886	0.09664315	-0.031122467	-0.387254717	-1.55342578	-1.55342578	0.732595935	0.267404065	-0.271801999	0.496187836	0.505180301	0.003323891	0.891938213	0.251360122	0.248072348	0.788540866	0.140666243	0.167762052	0.762368818	0.599703622	-0.605421643	-0.103175794	-0.851810112	-0.77530627	0.117834875
cg00282347	CHD5	no	grey	-0.372580665	-0.118539766	-0.02475197	0.065513194	-2.329177807	-0.488344267	-0.086195052	-0.086195052	0.733935567	0.266064433	-0.273983182	0.638542694	0.362641129	-0.139492947	0.597620603	0.202479206	0.25979646	0.002378182	0.953833695	0.016521206	0.008150972	-0.69361957	-0.585366771	2.623754861	0.02052734	-1.781958247	-2.08879062
cg00282683	UBE3C	no	grey	-0.227568168	-0.289996064	0.029224131	0.362618199	-1.037875353	-1.848892401	0.103385029	0.103385029	0.724735128	0.275264872	-0.259219212	0.916346866	0.084281523	-0.773237631	0.499694057	0.024031912	0.017960478	0.573126822	0.500487088	0.618856411	0.256839258	-1.619211673	-1.745682121	-0.241749266	-0.300607122	0.208410106	-0.590338593
cg00283535	ANXA13	no	grey	0.351214668	0.234721269	-0.01424026	0.742208123	2.099528941	1.311555888	-0.047766315	-0.047766315	0.015972519	0.984027481	1.495596592	0.239341165	0.761630381	0.319952604	0.01377463	0.669136723	0.023339535	0.481461415	0.856645596	0.010736244	0.096303692	0.174485135	1.631907809	0.317438512	-0.067198813	-1.969147623	1.016357063
cg00288562	TRA2A	no	grey	0.246017357	-0.083702688	-0.047683746	0.121531343	1.17009269	-0.30902352	-0.179821453	-0.179821453	0.141893737	0.858106263	0.547006779	0.322000053	0.679504101	0.191114061	0.135832994	0.747169305	0.452388451	0.85597417	0.453083457	0.272149265	0.16512359	-0.126580978	-0.344488491	-0.067539341	0.343821794	0.565192835	-0.782190877
cg00290028	RFXAP	no	grey	-0.364167372	-0.126045637	-0.091005561	0.111716991	-2.236935537	-0.530311008	-0.395927296	-0.395927296	0.861057291	0.138942709	-0.556134241	0.741765784	0.259318927	-0.285135789	0.849327113	0.156492781	0.405935018	0.429274977	0.768045058	0.107183808	0.449691798	-0.805505692	-0.391543483	0.367264427	-0.114613301	-0.969870818	-0.347085034
cg00290506	CNIH3	no	grey	-0.255111133	-0.065717761	-0.012637326	0.132796868	-1.238405525	-0.232034178	-0.042145929	-0.042145929	0.519036256	0.480963744	-0.016857664	0.674048213	0.327468109	-0.183800992	0.377343727	0.409547962	0.135409481	0.337604351	0.17922926	0.259945215	0.112410585	-0.387695231	-0.868350925	-0.471591964	0.746591087	0.585118172	-0.949192793
cg00291877	SNRPA1	no	grey	-0.077988466	-0.33835615	-0.022116935	0.313071277	-0.24581808	-2.408855037	-0.076303326	-0.076303326	0.69196902	0.30803098	-0.210375606	0.860297903	0.140647437	-0.550838183	0.550764571	0.47169192	0.000588281	0.096935006	0.180652543	0.16901747	0.405678895	-0.326341563	-3.230415109	-1.01351936	-0.74315592	0.772068403	-0.391817585
cg00292662	LGALS1	no	grey	-0.098973372	-0.109787557	-0.102876873	0.42141108	-0.329749437	-0.441205868	-0.464678335	-0.464678335	0.622448558	0.377551442	-0.12199387	0.813151251	0.187798973	-0.425276791	0.667848378	0.156498537	0.352542137	0.944191033	0.230051096	0.273540517	1	-0.805489719	-0.452788967	-0.024940128	-0.638175693	-0.562978336	0
cg00292971	KIAA0773	no	grey	0.225931232	0.025344479	-0.228142065	0.512505756	1.026548115	0.07892549	-1.474160969	-1.474160969	0.349544498	0.650455502	0.155467533	0.012992233	0.987143057	1.58528619	0.634931399	0.210565845	0.563586831	0.021513932	0.011745148	0.654577145	0.496291702	0.676612072	0.249039163	1.667280205	-1.930141509	0.184039163	0.304262986
cg00293409	LRRC33	no	grey	-0.284218474	-0.235079428	-0.124772353	0.220638942	-1.471591719	-1.299999279	-0.602863453	-0.602863453	0.933983327	0.066016673	-0.879316367	0.925592204	0.074902134	-0.824475813	0.9447198	0.00428496	0.041388153	0.677357294	0.16479882	0.242006165	0.096303692	-2.368053277	-1.383123959	0.169182188	-0.783045903	-0.61617357	-1.016357063
cg00294382	IL23A	no	grey	-0.140858761	0.039103686	-0.176634705	-0.286598181	-0.522242005	0.12719538	-0.992623643	-0.992623643	0.650272284	0.349727716	-0.155239952	0.844379194	0.156335644	-0.504911999	0.804099606	0.372311696	0.682913073	0.751915604	0.029665198	1.76E-08	0.000157052	-0.429093321	0.165634574	-0.123830902	1.527752747	-7.755521974	-3.803955743
cg00295206	RAB7	no	grey	-0.250319104	-0.116261109	-0.050859833	0.295837417	-1.202144817	-0.475886663	-0.193883939	-0.193883939	0.671745985	0.328254015	-0.182759957	0.516895041	0.484710535	-0.013487545	0.59130607	0.27043142	0.652170508	0.894572556	0.669289315	0.749898434	0.15092695	-0.567942852	-0.185638844	-0.04838443	0.174386108	0.124997554	-0.821233204
cg00295325	ABCB11	no	grey	0.040309524	-0.093187208	-0.30366094	-0.584492449	0.11462723	-0.356993294	-2.371959598	-2.371959598	0.714059225	0.285940775	-0.242693914	0.93671218	0.063661859	-0.895090688	0.902190542	0.364329746	0.422034535	0.477939175	0.248584377	4.05E-05	0.545349668	-0.438505369	-0.374652009	-0.32062737	0.60452617	-4.392481064	-0.263324947
cg00297584	FLJ42957	no	grey	-0.126490783	-0.149280375	-0.127590131	-0.135994785	-0.452336025	-0.66948612	-0.62174634	-0.62174634	0.762168995	0.237831005	-0.322701534	0.182186924	0.818860194	0.438452801	0.822291344	0.59972061	0.242351238	0.510597859	0.91923146	0.912173835	0.000506541	0.222051026	-0.615554758	0.29192101	0.036575121	0.039922389	-3.295384981
cg00297600	UNC5D	no	grey	-0.055891971	-0.123944045	-0.003401623	0.009826381	-0.165939243	-0.518415795	-0.010971024	-0.010971024	0.338706211	0.661293789	0.169146844	0.123642121	0.877253234	0.606803559	0.225062787	0.970098013	0.430222691	0.792946415	0.586419875	0.003575322	0.496291702	-0.013184385	0.366306687	-0.10075616	0.231791319	2.446684883	-0.304262986
cg00298357	IL17B	no	grey	-0.200905412	0.003357836	-0.300095063	-0.218001341	-0.861319889	0.009737329	-2.32398191	-2.32398191	0.840284229	0.159715771	-0.495622203	0.223212064	0.777711828	0.350252341	0.951792695	0.32234962	0.446872821	0.278362555	0.002662833	0.005214472	0.173617334	0.491672838	0.349816059	0.555389185	2.574656002	-2.282789662	0.760406916
cg00298951	CMKLR1	no	grey	-0.333995192	-0.044036871	-0.03946624	0.745685489	-1.925220504	-0.145468515	-0.144690221	-0.144690221	0.643285972	0.356714028	-0.146649816	0.126001317	0.874903563	0.598594921	0.541043721	0.735839323	0.61208988	0.935330237	0.562337865	0.006397797	0.226476066	0.133217008	-0.213184801	-0.029035026	0.250002672	2.193969559	0.644977687
cg00301864	RAB35	no	grey	-0.42493025	-0.036510513	0.060959764	0.222690253	-2.959774842	-0.117796496	0.240429929	0.240429929	0.517920645	0.482079355	-0.015851471	0.730637994	0.270726605	-0.266439067	0.284774454	0.067353033	0.242351238	0.74354257	0.773953847	0.472550044	0.496291702	-1.17164284	-0.615554758	-0.128694162	0.111284937	0.325552192	-0.304262986
cg00302793	PPP3CA	no	grey	-0.332154122	-0.298213948	-0.040865585	0.271273786	-1.907133384	-1.937849693	-0.150546116	-0.150546116	0.902628056	0.097371944	-0.710536165	0.817089292	0.183949931	-0.434270374	0.820453865	0.245216714	0.029012609	0.798954626	0.037577992	0.951892465	0.028365506	-0.610449932	-1.537413214	-0.097477885	-1.425066428	-0.021412111	1.547209471
cg00303548	HS6ST3	no	grey	-0.308585635	-0.171999397	0.056410563	-0.155977705	-1.684645398	-0.819610165	0.219118063	0.219118063	0.629193519	0.370806481	-0.129822688	0.941860208	0.058548275	-0.931455899	0.378374643	0.182040911	0.190199525	0.201257474	0.559379886	0.243085497	0.069642405	-0.739830999	-0.720790573	-0.696247983	0.252293154	-0.614240951	-1.157126241
cg00307685	BRDT	no	grey	0.169757385	0.244473822	-0.166497707	-0.045665716	0.675700428	1.398939975	-0.909239281	-0.909239281	0.182745611	0.817254389	0.437123049	0.097581966	0.902973439	0.709600441	0.382714528	0.216080814	0.185478138	0.078606826	0.315939826	0.039598213	0.226476066	0.665383792	0.731707273	1.10453974	-0.500395625	-1.402324414	0.644977687
cg00308133	GAMT	no	grey	-0.131542386	-0.252980382	0.092200202	0.063313597	-0.476442581	-1.477688464	0.402654075	0.402654075	0.49129236	0.50870764	0.007629994	0.913556627	0.087052751	-0.759187503	0.243065355	0.444443076	0.018655412	0.02092782	0.108199931	0.814151992	0.307307533	-0.352183855	-1.729195146	-1.679276001	0.965773018	-0.08929451	-0.512426794
cg00308665	HTR2A	no	grey	-0.117991947	0.119821062	-0.058602315	-0.278072276	-0.412915176	0.495406832	-0.229314478	-0.229314478	0.27808564	0.72191436	0.254791441	0.034539398	0.965794581	1.160655238	0.268375473	0.304373912	0.024212235	0.04787604	0.334617717	0.005192511	0.364346127	-0.516592574	1.615965122	1.319881779	0.475451068	2.284622574	-0.438485843
cg00309056	STARD3NL	no	grey	-0.359111755	-0.268995298	0.007424389	-0.067787394	-2.182647349	-1.632494356	0.024298462	0.024298462	0.840049244	0.159950756	-0.494983708	0.806611325	0.194341959	-0.410403429	0.663507336	0.042183376	0.128190174	0.260340134	0.339476846	0.205373753	0.049366195	-1.374858671	-0.892145262	0.584458876	-0.469189842	-0.68745506	-1.306570348
cg00309204	C17orf61	no	grey	-0.199438691	-0.373836034	-0.026640603	0.020386644	-0.852089935	-2.879096336	-0.093392578	-0.093392578	0.835559674	0.164440326	-0.482961675	0.894237532	0.106332361	-0.672304545	0.712884728	0.523955517	0.011689658	0.483975998	0.535605057	0.007118228	0.041250017	0.280705582	-1.932198187	-0.315176176	-0.271155331	-2.147628126	-1.384575872
cg00311768	TSTA3	no	grey	0.197882032	-0.047352029	0.0684067	0.502250891	0.842347924	-0.158040326	0.276561212	0.276561212	0.052020653	0.947979347	0.982794207	0.170850804	0.830164428	0.466352979	0.020974912	0.422444965	0.405935018	0.850546623	0.009692157	0.803815179	0.058781721	0.374229862	-0.391543483	0.070301875	-2.013579579	0.094843797	1.2307577
cg00312919	STARD3NL	no	grey	-0.33336742	-0.197252271	-0.0083072	0.054577732	-1.919041371	-1.003554889	-0.02727488	-0.02727488	0.771414807	0.228585193	-0.339921909	0.918200955	0.082382731	-0.783133817	0.606354149	0.080660529	0.05540546	0.484420533	0.850291118	0.802667378	0.325751354	-1.093338933	-1.256447431	-0.314777457	-0.070432358	-0.095464387	0.48711377
cg00314943	ALPPL2	no	grey	0.146445001	0.011515955	-0.147483257	0.24805269	0.550549395	0.034297995	-0.762409667	-0.762409667	0.308014007	0.691985993	0.210399537	0.132919522	0.867807638	0.575381233	0.488076862	0.691113202	0.071388883	0.23375229	0.131597813	0.135979647	0.082098709	0.160450811	1.146369412	0.631244125	0.880751329	-0.866526089	1.085663674
cg00315936	SND1	no	grey	-0.192694678	-0.469703621	-0.286775283	0.253526621	-0.810282542	-4.445029698	-2.149873715	-2.149873715	0.988507936	0.011492064	-1.638571964	0.904055327	0.096641457	-0.713806535	0.997041361	0.189524317	0.001138548	0.481725743	0.310478117	0.598785698	0.449691798	-0.72233506	-2.943648535	-0.317200144	-0.507969004	0.222728582	-0.347085034
cg00317680	MTERFD1	no	grey	0.033519076	-0.031557542	0.109561443	-0.158198809	0.093521371	-0.100235935	0.505279907	0.505279907	0.084429854	0.915570146	0.772473968	0.67717153	0.324326132	-0.187988061	0.028521136	0.221699027	0.265800163	0.490224256	0.146384695	0.354188551	0.112410585	-0.654236212	-0.575444758	-0.309605204	-0.834504328	0.450765482	-0.949192793
cg00318573	CHRNA4	no	grey	0.025115344	-0.024096165	-0.001020573	0.422737617	0.068429952	-0.074739149	-0.003263059	-0.003263059	0.15256939	0.84743061	0.515502594	0.011690614	0.988443821	1.631132683	0.098011687	0.735839323	0.374857143	0.090901521	0.797503505	0.000283744	0.496291702	0.133217008	0.42613421	1.041428848	-0.0982674	3.547073926	0.304262986
cg00318865	ACVR1B	no	grey	-0.234879283	-0.196160169	0.173569558	0.41597147	-1.089264131	-0.995216243	0.967029541	0.967029541	0.483262684	0.516737316	0.014786743	0.93633445	0.06418937	-0.891506892	0.202179316	0.110283382	0.003240482	0.13124522	0.1871714	0.30894037	0.405678895	-0.957489925	-2.489390424	-0.881916506	-0.727760512	0.510125337	-0.391817585
cg00319692	ATP6V0D2	no	grey	-0.056607263	-0.118680222	-0.271839519	-0.566309125	-0.168392685	-0.48911644	-1.963999209	-1.963999209	0.817504982	0.182495018	-0.43771899	0.986575536	0.013527183	-1.567762644	0.939354602	0.199842886	0.111450514	0.270468299	0.917591881	0	0.001152045	-0.699311307	-0.952917923	-0.567883631	0.037350438	-15	-2.93853052
cg00319761	PKMYT1	no	grey	-0.488639404	0.14492381	0.041734361	0.093099932	-3.876308386	0.642304523	0.154207715	0.154207715	0.38171374	0.61828626	0.117232211	0.852341616	0.148542531	-0.527119184	0.207397502	0.014223191	0.472522327	0.634970571	0.358685142	0.748379795	0.325751354	-1.847002973	-0.325577666	-0.197246403	-0.445286612	-0.125877946	-0.48711377
cg00320243	RAB3A	no	grey	-0.362368748	-0.227873191	-0.106871152	0.460333572	-2.217524298	-1.252014998	-0.488773799	-0.488773799	0.942260873	0.057739127	-0.937499792	0.996859647	0.003169715	-2.197949813	0.939662328	0.057856244	0.000980366	0.48143107	0.13526907	0.002171497	0.049366195	-1.237649764	-3.008611954	-0.317465885	-0.868801497	-2.663240789	-1.306570348
cg00321065	RLF	no	grey	-0.174162742	-0.45050353	-0.102838094	0.294020181	-0.700651214	-4.092994041	-0.464446802	-0.464446802	0.931947295	0.068052705	-0.866124612	0.942484643	0.05792191	-0.936127133	0.927066587	0.360372516	0.000980366	0.698312324	0.070241983	0.257551754	0.198764606	-0.443248339	-3.008611954	-0.155950293	-1.153403235	-0.589135487	-0.701660947
cg00321478	CRB1	no	grey	0.193741972	-0.009276029	-0.111771712	0.59889754	0.816707137	-0.02742592	-0.519008728	-0.519008728	0.222359125	0.777640875	0.351915049	0.003362665	0.996681347	2.172286353	0.327989966	0.12068761	0.265800163	0.031032797	0.824322301	0.012482029	0.082098709	0.918337312	0.575444758	1.508179077	-0.083902951	1.903714805	1.085663674
cg00323915	GIMAP4	no	grey	0.183317698	0.038636146	-0.006423676	0.503597533	0.753858139	0.125490323	-0.020947092	-0.020947092	0.058847203	0.941152797	0.929244177	0.04180164	0.958539235	1.077776682	0.041147233	0.216080814	0.535402778	0.169109184	0.038674504	0.757755268	0.008150972	0.665383792	0.27131938	0.771832807	1.412575246	-0.120471035	2.08879062
cg00324733	NUCB2	no	grey	-0.170030783	-0.044326389	-0.186300486	-0.148428097	-0.677236656	-0.146557032	-1.075524189	-1.075524189	0.775672725	0.224327275	-0.348087923	0.85332467	0.147408998	-0.53044601	0.887341766	0.028584091	0.374857143	0.32349231	0.583995342	0.025693061	0.256839258	-1.543875621	-0.42613421	0.490136039	-0.233590617	-1.590184145	-0.590338593
cg00325491	FN5	no	grey	0.245764639	0.475584027	-0.321768895	0.15940411	1.168224277	4.557119519	-2.624743326	-2.624743326	0.197703808	0.802296192	0.40295497	0.153242488	0.847473161	0.51359081	0.534211541	0.793014984	0.001196312	0.065618616	0.254963288	0.000536628	0.082098709	0.100718607	2.922155562	1.182972936	0.593522349	-3.270326364	1.085663674
cg00327185	DLAT	no	grey	0.152838872	-0.235274141	-0.11267413	0.377191689	0.583738365	-1.316427897	-0.524657688	-0.524657688	0.556751126	0.443248874	-0.052322364	0.866490896	0.134246743	-0.571066247	0.635680965	0.364329746	0.009945441	0.698532927	0.187120959	0.156545843	0.226476066	-0.438505369	-2.002375943	0.155813117	-0.727877565	-0.805358459	-0.644977687
cg00327483	CASQ1	no	grey	-0.166148177	-0.290828617	-0.155345411	-0.273033941	-0.655571066	-1.857793326	-0.821627097	-0.821627097	0.934420694	0.065579306	-0.882203191	0.143412523	0.857355095	0.542382929	0.959633974	0.297368558	0.977525122	0.164280707	0.721938862	0.141388981	0.112410585	0.526704953	0.009872073	0.784413436	0.141499579	-0.849584437	-0.949192793
cg00328227	C1orf59	no	grey	-0.006557202	0.038830132	-0.127953862	-0.302143937	-0.016939862	0.126197206	-0.624202413	-0.624202413	0.390024633	0.609975367	0.107877967	0.554914715	0.446385727	-0.049259705	0.526400377	0.388597671	0.60224246	0.547452283	0.298850603	0.069514839	0.173617334	-0.410499806	0.220228629	0.261653729	0.524545864	-1.157922479	-0.760406916
cg00331237	CSRP2	no	grey	-0.018465645	0.031876515	-0.216733773	-0.213669301	-0.049367743	0.101351458	-1.358892867	-1.358892867	0.568016003	0.431983997	-0.063502346	0.124683963	0.875998412	0.603159408	0.78768307	0.573924989	0.225746826	0.100106067	0.022499789	0.091609798	0.003197099	0.241144866	0.646378347	0.999539603	1.64782155	-1.038058075	-2.495243854
cg00331433	SYAP1	no	grey	-0.422938929	0.154332937	-0.007743713	0.065732813	-2.933899968	0.701649861	-0.025372913	-0.025372913	0.442948851	0.557051149	0.052616425	0.061308694	0.93920369	0.911447938	0.308228237	0.073164974	0.004436228	0.000158899	0.079800332	0.170098329	0.019109922	-1.135696775	2.352986161	3.798879131	1.097995301	0.769299952	-1.718741081
cg00332153	BANK1	no	grey	-0.08623154	0.082745878	0.041438979	-0.399771788	-0.277828829	0.307423224	0.152960541	0.152960541	0.130599836	0.869400164	0.583027373	0.19947838	0.801555728	0.399074172	0.063423144	0.297368558	0.065000678	0.121325518	0.639666789	0.522869143	0.023342202	-0.526704953	1.187082116	0.916047844	0.194046197	-0.281606987	-1.631858177
cg00332745	NOL3	no	grey	-0.186233694	-0.174197006	-0.0728943	0.138688332	-0.771194018	-0.834891758	-0.299090195	-0.299090195	0.733788859	0.266211141	-0.273743778	0.901585823	0.09907803	-0.702992641	0.699223542	0.005167414	0.220396805	0.583928889	0.699120729	0.735842174	0.325751354	-2.286726726	-0.656794706	-0.233640038	-0.155447821	-0.133215325	-0.48711377
cg00333226	UNQ739	no	grey	0.019336986	-0.034519776	0.16330568	0.503410204	0.051826184	-0.110676918	0.883725293	0.883725293	0.07846947	0.92153053	0.804269286	0.062093639	0.938436338	0.905922895	0.022015661	0.290471812	0.573137913	0.786876186	0.286928438	0.024629544	0.010165202	0.536896005	-0.241740862	0.104093598	0.542226406	1.60854363	1.992883991
cg00333528	GABRR1	no	grey	-0.052587675	-0.083967274	-0.108253185	-0.504968762	-0.154718309	-0.313088757	-0.497225226	-0.497225226	0.542984052	0.457015948	-0.039038649	0.878706148	0.121939305	-0.612826288	0.614300527	0.239179418	0.592467066	0.404513361	0.41331028	0.028082987	0.058781721	-0.621276195	0.227335786	-0.39306713	0.383723793	-1.551556697	-1.2307577
cg00334507	MVP	no	grey	-0.063582614	-0.135690018	-0.222993473	-0.547010891	-0.192777226	-0.586360475	-1.421514624	-1.421514624	0.810302331	0.189697669	-0.42090801	0.996187493	0.003846771	-2.113873718	0.923442793	0.103765851	0.051912965	0.003315804	0.214560378	5.92E-05	0.173617334	-0.983945546	-1.284724166	-2.47941117	-0.668450474	-4.227782725	-0.760406916
cg00335286	MC2R	no	grey	0.303141921	-0.09157253	-0.046898067	0.639963003	1.635585599	-0.349158337	-0.176384686	-0.176384686	0.128408374	0.871591626	0.590376659	0.249965105	0.751196891	0.301090618	0.123497532	0.604948171	0.517016258	0.584552196	0.016500724	0.448965487	0.15092695	0.218281832	-0.2864958	0.233176704	-1.782497013	-0.347787043	0.821233204
cg00336605	NR1H2	no	grey	-0.213579199	-0.320627942	0.013351618	-0.089112085	-0.943150147	-2.193197025	0.044642719	0.044642719	0.759605596	0.240394404	-0.318045651	0.97954069	0.020625043	-1.384575135	0.558813574	0.205147146	0.005521476	0.478694905	0.85732263	0.103717435	0.130570018	-0.68793452	-2.257944846	-0.319941195	-0.066855712	-0.984148231	-0.884156536
cg00338702	CHFR	no	grey	-0.133457496	-0.206589052	0.038064988	0.420067305	-0.48571461	-1.076293682	0.138877951	0.138877951	0.486227363	0.513772637	0.012130609	0.739482483	0.26187028	-0.280883793	0.282782659	0.189524317	0.065000678	0.705500621	0.036054133	0.376016226	0.762368818	-0.72233506	-1.187082116	-0.1515026	-1.443044945	0.424793414	0.117834875
cg00338893	MRPS33	no	grey	-0.187971211	-0.342338855	-0.021713004	0.20616782	-0.781613838	-2.459026785	-0.074802404	-0.074802404	0.802254492	0.197745508	-0.402863378	0.976177027	0.024032934	-1.318163219	0.665260676	0.106990126	0.003711482	0.224300455	0.131307518	0.559763882	0.130570018	-0.970656302	-2.430452648	-0.649169846	-0.881710408	-0.251995127	-0.884156536
cg00340102	ERGIC3	no	grey	0.147950287	-0.2363239	-0.195491821	0.610035933	0.558286794	-1.325705475	-1.157485892	-1.157485892	0.718148362	0.281851638	-0.248949441	0.750616842	0.250356195	-0.300411662	0.861311036	0.816220178	0.099342248	0.838856004	0.879002565	0.001906955	0.289918454	0.088192673	-1.002866017	0.076312583	-0.056009858	-2.719659542	-0.53772414
cg00342530	GARNL3	no	grey	0.190369055	-0.099484564	-0.242479657	0.566203969	0.796104641	-0.388149181	-1.626285838	-1.626285838	0.547502354	0.452497646	-0.04335368	0.203817569	0.797143224	0.389728387	0.793227876	0.636701581	0.631995013	0.088063575	0.215204202	0.140554512	0.041250017	0.196064071	-0.199286349	1.055203687	-0.667149254	-0.85215521	1.384575872
cg00343092	BZRP	no	grey	-0.109746107	-0.012904317	0.01034743	0.321890749	-0.376009903	-0.038606806	0.034225231	0.034225231	0.244103745	0.755896255	0.311395562	0.151159846	0.849871349	0.519533565	0.14666504	0.300850936	0.977525122	0.413309829	0.340616867	0.001255463	0.87982916	-0.521648634	0.009872073	0.383724267	0.46773385	2.901196095	0.055601648
cg00344358	GDF11	no	grey	0.178481254	-0.145945475	-0.235390403	0.113640415	0.725520197	-0.648633333	-1.550044074	-1.550044074	0.618760147	0.381239853	-0.117771711	0.206668199	0.794218071	0.38369635	0.831583872	0.626038888	0.767379776	0.0256579	0.913383649	0.006627381	0.041250017	0.203398689	0.11498965	1.590778888	-0.039346767	-2.178658065	1.384575872
cg00344372	HGFAC	no	grey	-0.361169987	-0.170450005	-0.33308825	-0.406688388	-2.20464671	-0.808917817	-2.790723914	-2.790723914	0.982219381	0.017780619	-1.449023122	0.587432561	0.413814285	-0.082164526	0.99599872	0.982056119	0.745956358	0.866995502	0.368161785	0.030125021	0.405678895	-0.007863694	-0.12728658	0.061983156	0.433961293	-1.52107264	-0.391817585
cg00344709	ANKRD21	no	grey	0.049156097	0.157072643	0.096911345	0.137936986	0.143260236	0.719379941	0.429598172	0.429598172	0.033529432	0.966470568	1.173543811	0.001212724	0.99880484	2.615207925	0.011509852	0.032625206	0.032269406	0.016220939	0.367276006	0.002427005	0.001939728	1.486446741	1.491209031	1.789923997	0.435007443	2.614929332	2.71225914
cg00346145	RPL34	no	grey	-0.24850932	-0.441548446	0.003849687	-0.095362494	-1.188602983	-3.935840293	0.012436445	0.012436445	0.85050125	0.14949875	-0.524332443	0.980873949	0.019292825	-1.413574189	0.682117964	0.290471812	0.002036801	0.007388312	0.202241376	0.312483107	0.028365506	-0.536896005	-2.691051294	-2.13145475	-0.694129989	-0.505173456	-1.547209471
cg00347729	MMP10	no	grey	0.300217449	0.34394639	-0.097349233	0.130147179	1.609581534	2.479460117	-0.432136474	-0.432136474	0.048762363	0.951237637	1.010885262	0.00144325	0.998577139	2.539628583	0.096082524	0.372305053	8.50E-05	0.013122965	0.165236639	0.018070619	0.082098709	0.429101069	4.070798684	1.88196803	0.781893648	1.74302698	1.085663674
cg00347904	SCUBE3	no	grey	-0.306332133	-0.134609056	0.179190768	-0.204215973	-1.664232555	-0.579958059	1.014221498	1.014221498	0.47535567	0.52464433	0.021951326	0.264224104	0.737217129	0.276997571	0.196058625	0.604948171	0.19500884	0.458925983	0.28781834	0.000987792	0.001939728	0.218281832	-0.709945701	-0.338257353	0.540881536	3.005334355	-2.71225914
cg00350296	CD248	no	grey	-0.141889625	-0.127882762	0.115816626	-0.470685853	-0.527417729	-0.540802159	0.54452776	0.54452776	0.305092845	0.694907155	0.214537981	0.169761147	0.831367773	0.469131703	0.122195015	0.543676499	0.703708326	0.064065119	0.31486997	0	0.130570018	0.26465944	0.152607311	-1.193378364	0.501868757	15	-0.884156536
cg00350478	FRMD1	no	grey	-0.231616693	0.017021304	-0.372855628	0.261632571	-1.066170194	0.051607544	-3.425217109	-3.425217109	0.867654279	0.132345721	-0.577260101	0.930174554	0.07025985	-0.852262788	0.965574564	0.251360122	0.592467066	0.261527059	0.085464916	0.041775892	0.002496909	-0.599703622	-0.227335786	-0.582483371	1.068212132	-1.379074268	2.6025973
cg00350702	ERGIC3	no	grey	-0.339673213	-0.386737231	-0.13374522	0.220609633	-1.981664912	-3.063602376	-0.663884231	-0.663884231	0.98350187	0.01649813	-1.481535278	0.899642072	0.101003549	-0.694633368	0.985499767	0.293899911	0.000211731	0.96600211	0.102447462	0.447905735	0.130570018	-0.531800545	-3.674216432	0.015021925	-0.989498797	-0.348813377	-0.884156536
cg00351011	LASS4	no	grey	-0.220948819	-0.330913536	0.073882651	0.133882972	-0.992469067	-2.316806423	0.304129156	0.304129156	0.707533845	0.292466155	-0.232894388	0.967871871	0.032404706	-1.188361922	0.43362608	0.029135524	0.001942413	0.558819915	0.07089047	0.753458731	0.173617334	-1.535577161	-2.711658495	-0.252728125	-1.149412142	-0.12294053	-0.760406916
cg00353953	ZNF384	no	grey	-0.242175808	-0.159925465	-0.015196997	0.603844654	-1.14186458	-0.738060002	-0.051150861	-0.051150861	0.645237253	0.354762747	-0.149031995	0.385446808	0.616185333	0.11300555	0.492388294	0.068487083	0.390208031	0.353336043	0.008999773	0.111494349	0.096303692	-1.164391331	-0.408703796	0.451812059	-2.045768461	0.952747145	1.016357063
cg00354258	ZIM2	no	grey	0.060049247	0.071255406	0.050866234	-0.042779633	0.180320792	0.255821609	0.193912556	0.193912556	0.058412525	0.941587475	0.932464027	0.011893631	0.988241815	1.623655526	0.026297524	0.277003469	0.799846106	0.172185655	0.502266454	0.004092265	0.198764606	0.557514792	0.096993565	0.764003034	-0.299065827	2.388036208	0.701660947
cg00354572	FLJ21963	no	grey	-0.25111724	-0.237904413	-0.028526432	-0.563367908	-1.208143434	-1.33974038	-0.100669734	-0.100669734	0.77841373	0.22158627	-0.353427157	0.930973305	0.069530718	-0.85679329	0.651773546	0.20515344	0.022494271	0.34299515	0.833177995	0.66720635	0.112410585	-0.687921196	-1.647928073	-0.464712021	0.079262209	-0.175739829	-0.949192793
cg00355802	DUSP4	no	grey	-0.300949199	-0.111614892	-0.043672469	0.341823783	-1.616065237	-0.450889476	-0.162448232	-0.162448232	0.705019633	0.294980367	-0.229176892	0.559220631	0.442342041	-0.053211787	0.608613824	0.059867919	0.592467066	0.585254569	0.759756529	0.93061121	0.130570018	-1.222805836	-0.227335786	0.232655187	-0.119325559	0.03123172	-0.884156536
cg00359325	USP4	no	grey	-0.114092417	-0.213263052	-0.022701132	0.15628743	-0.395299001	-1.129896019	-0.078481307	-0.078481307	0.582410147	0.417589853	-0.078220067	0.682554808	0.318775721	-0.195484768	0.450838021	0.730188424	0.008436956	0.786220639	0.009712788	0.564029438	0.405678895	0.136565056	-2.073814216	-0.10445556	-2.012656071	-0.248698229	0.391817585
cg00359973	RIBC1	no	grey	0.22261435	-0.367621114	-0.210290287	-0.003808919	1.003794615	-2.792852636	-1.296002495	-1.296002495	0.802495744	0.197504256	-0.403393545	0.865571548	0.135269512	-0.56777008	0.91450798	0.793014984	8.54E-06	0.017960408	0.024598479	0.85865371	0.596701217	0.100718607	-5.068474261	-1.745683802	-1.609091747	-0.066181949	0.224243077
cg00363813	HOM-TES-103	no	grey	-0.389259893	-0.222153454	-0.04315662	-0.418664914	-2.519252024	-1.203417035	-0.160245191	-0.160245191	0.876734066	0.123265934	-0.608126933	0.794583957	0.206375883	-0.38431106	0.791080323	0.13569908	0.007136477	0.438666312	0.330636892	0.119598653	0.364346127	0.867423096	-2.146516123	-0.357865717	-0.48064869	-0.922273713	-0.438485843
cg00364814	R3HDM2	no	grey	0.325359919	0.295078954	-0.147400135	-0.047282873	1.841284683	1.903624422	-0.76179471	-0.76179471	0.091894668	0.908105332	0.735679691	0.0289846	0.971261174	1.236802696	0.227483871	0.636701581	0.015402441	0.035678587	0.224630162	0.564271844	0.096303692	0.196064071	1.812410457	1.447592359	0.648531929	-0.24851162	1.016357063
cg00367281	CHRNB3	no	grey	-0.076821962	-0.174535364	0.014903921	0.618254883	-0.241386708	-0.837256723	0.050111693	0.050111693	0.406456862	0.593543138	0.089955545	0.07387248	0.92672215	0.830487326	0.250565603	0.533772905	0.61208988	0.598167661	0.709149275	0.127530399	0.015564411	0.272643475	-0.213184801	0.22317707	-0.149262337	0.89438628	1.807867299
cg00367438	C7orf21	no	grey	-0.294183656	-0.176582437	-0.054780895	-0.004933072	-1.556698166	-0.851633944	-0.21162217	-0.21162217	0.7993732	0.2006268	-0.396581058	0.775530845	0.225522919	-0.34577932	0.72412759	0.037830277	0.225746826	0.320689505	0.760231031	0.25236122	0.256839258	-1.422160479	-0.646378347	0.493915252	-0.119054407	-0.597977381	-0.590338593
cg00368022	FLJ11193	no	grey	-0.181076624	-0.428438158	-0.181634414	0.129726002	-0.740662937	-3.713497803	-1.03508713	-1.03508713	0.973410576	0.026589424	-1.274261076	0.995360256	0.00468361	-2.028389254	0.986619553	0.156498537	0.002036801	0.077765755	0.488295342	0.039871049	0.112410585	-0.805489719	-2.691051294	-1.109211606	-0.311317419	-1.399342338	-0.949192793
cg00368415	SNX27	no	grey	0.057753923	-0.084977524	-0.076032902	0.352420412	0.172343904	-0.317801351	-0.315188694	-0.315188694	0.330425029	0.669574971	0.179897068	0.662389141	0.338937186	-0.168850784	0.35219798	0.958146045	0.111450514	0.801815061	0.335310441	0.395346403	0.705456986	-0.018568289	-0.952917923	-0.09592579	-0.474552924	-0.403022208	-0.151529461
cg00371195	F2	no	grey	0.142661627	0.288105466	-0.084498556	-0.17899968	0.531307961	1.82877231	-0.360031304	-0.360031304	0.080927422	0.919072578	0.790874299	0.202930803	0.798093041	0.391622031	0.123022396	0.970098013	0.096485368	0.701469819	0.330823369	0.402143642	0.325751354	0.013184385	1.015538541	0.15399101	0.48040382	-0.395618793	0.48711377
cg00374717	ARSG	yes, positive	red	0.313029577	0.362646519	-0.065712967	0.147254204	1.725333193	2.725030922	-0.263311993	-0.263311993	0.02786751	0.97213249	1.253871842	0.003834865	0.99621261	2.115219954	0.042779751	0.09163389	0.008793539	0.084501657	0.348438556	0.309158924	0.008150972	1.037943878	2.055836302	1.073134774	-0.457873795	0.509818213	2.08879062
cg00375964	ABCE1	no	grey	-0.324029751	-0.39182885	-0.020639381	-0.070357853	-1.828557114	-3.138499674	-0.070832875	-0.070832875	0.911002587	0.088997413	-0.749592623	0.779838921	0.221367017	-0.353857092	0.802956841	0.636701581	0.000886492	0.604058238	0.280448824	0.647946986	0.015564411	-0.196064071	-3.052324974	-0.218921188	-0.552146377	0.188460526	-1.807867299
cg00376639	ZNF581	no	grey	0.34505172	-0.092352471	-0.018739078	0.117439713	2.036064201	-0.352935082	-0.063877252	-0.063877252	0.08808474	0.91191526	0.754069327	0.459659077	0.541634878	0.036534164	0.067176017	0.702201273	0.131761513	0.244307557	0.694705795	0.054559643	0.015564411	0.153538388	-0.880211426	0.612063099	0.158199078	-1.263128483	-1.807867299
cg00380464	LTV1	no	grey	-0.278454461	-0.033057755	-0.025128982	0.37746249	-1.423614132	-0.105500925	-0.087624628	-0.087624628	0.533914261	0.466085739	-0.030504189	0.864263449	0.136528684	-0.5637461	0.413862262	0.033865343	0.185478138	0.926163263	0.024592685	0.397017495	0.705456986	-1.470244518	-0.731707273	0.03331245	-1.609194048	-0.401190355	-0.151529461
cg00381076	C18orf54	no	grey	0.144453735	-0.257132892	-0.106329403	0.588962319	0.540385645	-1.516999179	-0.485476962	-0.485476962	0.580163055	0.419836945	-0.075889351	0.843462698	0.157308921	-0.502216652	0.640922576	0.615453818	0.035834558	0.780951158	0.772773187	0.033978395	0.496291702	-0.21080453	-1.445697943	0.107376127	-0.111947955	-1.468797138	0.304262986
cg00382515	MRPL44	no	grey	-0.442969204	-0.140535203	0.02494755	0.048897913	-3.201458182	-0.615434688	0.086936217	0.086936217	0.709293533	0.290706467	-0.235515311	0.952567499	0.047779027	-1.019732707	0.489511155	0.039953796	0.135409481	0.571871598	0.6504754	0.230036279	0.198764606	-1.398441947	-0.868350925	-0.242701472	-0.186769123	-0.638203666	-0.701660947
cg00384537	KRTHA5	no	grey	-0.009428516	0.390073956	-0.256165543	-0.546533935	-0.024560777	3.11255042	-1.779242815	-1.779242815	0.387194637	0.612805363	0.111040671	0.268284198	0.732902347	0.270374912	0.688714313	0.563754006	0.061009684	0.084181674	0.117982994	0.363237818	0.93974299	0.248910359	-1.214601225	1.074782443	0.928180589	-0.439808942	0.026990905
cg00386408	TGFBI	no	grey	-0.115995824	0.279480048	0.143335577	-0.470743008	-0.403860889	1.738595213	0.73200552	0.73200552	0.055813304	0.944186696	0.952232272	0.009793922	0.990320974	1.708013357	0.016100948	0.816220178	0.073629337	0.110836609	0.037889187	0.000997515	0.000506541	0.088192673	1.13294911	0.955316769	1.421484718	3.001080735	-3.295384981
cg00387170	FOXP4	no	grey	-0.166679416	-0.217416098	-0.101473983	0.114346233	-0.658516341	-1.163937199	-0.456331352	-0.456331352	0.820895571	0.179104429	-0.44586368	0.852595308	0.148212153	-0.528086188	0.82914864	0.691109132	0.003391059	0.975095337	0.010222443	0.232248774	0.130570018	-0.160453368	-2.469664617	-0.01095292	-1.990445319	-0.63404657	-0.884156536
cg00392257	ISG20L2	no	grey	0.142009054	-0.221447663	-0.33754369	0.641943291	0.528018751	-1.184263104	-2.857781835	-2.857781835	0.79219948	0.20780052	-0.381323375	0.350872103	0.650369724	0.153821164	0.93808154	0.543676499	0.410505317	0.460828648	0.066203895	0.106797382	0.130570018	0.26465944	-0.386681214	0.33646053	-1.179116458	-0.971439395	0.884156536
cg00393585	FLJ31659	no	grey	-0.088096487	-0.433835742	0.12774726	-0.307069372	-0.285241736	-3.803943984	0.622806822	0.622806822	0.565968539	0.434031461	-0.061448794	0.794337153	0.206857808	-0.383298086	0.274970515	0.982056119	0.000179069	0.055354479	0.685720532	0.292984477	0.198764606	0.007863694	-3.746980287	-1.256847229	-0.163852846	0.533155388	-0.701660947
cg00394658	PTPRJ	no	grey	-0.169423594	-0.255533004	-0.221084442	0.229814943	-0.673827036	-1.501785396	-1.402256317	-1.402256317	0.951222291	0.048777709	-1.010748602	0.375805955	0.625323358	0.124006347	0.98202182	0.994018258	0.735316691	0.008839606	0.803035849	4.88E-15	0.256839258	-0.002605638	-0.133525576	2.053567106	-0.095265067	-14.31113709	-0.590338593
cg00396163	FLJ37357	no	grey	-0.19410532	-0.379567743	0.268255672	-0.07578773	-0.818941886	-2.960145665	1.920836356	1.920836356	0.621583255	0.378416745	-0.120999658	0.827688015	0.173419435	-0.459872238	0.279486898	0.35254572	0.008793539	0.105553086	0.28616179	0.037402018	0.762368818	-0.452784553	-2.055836302	-0.976529066	0.543388356	1.427104969	-0.117834875
cg00396894	MGC44505	no	grey	0.177337253	-0.070058588	-0.301146054	0.615801103	0.718892521	-0.250621581	-2.338062005	-2.338062005	0.555589598	0.444410402	-0.051185789	0.032836956	0.967451508	1.182607109	0.82190584	0.976076061	0.131761513	0.011033567	0.113661922	0.958477888	0.198764606	0.010516338	0.880211426	1.957284062	0.944385005	0.018417902	0.701660947
cg00397545	APOC1	no	grey	0.074181686	0.14797397	-0.195163724	0.624921789	0.231446174	0.66128177	-1.154506998	-1.154506998	0.338974766	0.661025234	0.168802634	0.117769304	0.882919556	0.627937894	0.589399599	0.839587656	0.018655412	0.276801556	0.054035457	0.23186705	0.364346127	0.075933955	1.729195146	0.557831473	1.267321172	-0.634760963	0.438485843
cg00397740	PPOX	no	grey	-0.102265632	-0.101744805	-0.112697934	0.189002531	-0.343654754	-0.39956586	-0.524807041	-0.524807041	0.641962037	0.358037963	-0.145040927	0.966492458	0.033748156	-1.170719951	0.704885531	0.658247969	0.007136477	0.306570178	0.104222447	0.036091765	0.705456986	-0.181610472	-2.146516123	-0.513470095	-0.982038735	-1.442591877	-0.151529461
cg00398048	AGA	no	grey	-0.210686148	-0.019830684	-0.222121946	0.811323448	-0.924140543	-0.060672553	-1.412705132	-1.412705132	0.825061242	0.174938758	-0.456083966	0.986374462	0.013741378	-1.560939706	0.929941386	0.000804647	0.108319381	0.344916942	0.024893738	0.081503742	0.545349668	-3.094394464	-0.965293832	-0.462285473	-1.603909878	-1.08882245	0.263324947
cg00399483	DCC	no	grey	-0.181177386	-0.184224694	0.07939877	-0.104899513	-0.74125383	-0.906363168	0.332768253	0.332768253	0.4663009	0.5336991	0.03030375	0.209556441	0.791525429	0.377668989	0.234202301	0.769991657	0.114652642	0.072274652	0.857816896	0.629353263	0.173617334	0.11351398	-0.940615934	1.141013989	0.066605404	-0.201105512	-0.760406916
cg00400263	C20orf177	no	grey	0.086588709	0.144006435	-0.057787067	-0.173930032	0.279243621	0.63664547	-0.225506337	-0.225506337	0.105549993	0.894450007	0.675511796	0.018971718	0.98119628	1.420863334	0.115617456	0.257610103	0.047020834	0.001732783	0.165860548	0.418191578	0.130570018	0.589037109	1.327709674	2.761255791	-0.780256903	-0.378624717	0.884156536
cg00401678	EMR3	no	grey	0.022719134	-0.249665102	-0.026566863	-0.134868587	0.061480989	-1.44671452	-0.093109861	-0.093109861	0.47750771	0.52249229	0.019989616	0.339788344	0.661784374	0.167761527	0.369548601	0.523961283	0.083172797	0.617520437	0.4498098	0.074571371	0.82059584	-0.280700803	-1.080018692	0.209348665	-0.346971086	1.127427871	-0.085870689
cg00402366	LRRC44	no	grey	-0.336724844	-0.337921616	-0.249454214	0.463121052	-1.952230302	-2.403419833	-1.703275935	-1.703275935	0.99357915	0.00642085	-1.891377473	0.973744462	0.02646979	-1.276219506	0.998028131	0.088781804	0.009945441	0.573647302	0.545602953	0.244003297	0.449691798	-1.051676033	-2.002375943	-0.241355045	-0.263123287	-0.612604305	-0.347085034
cg00403724	TNMD	no	grey	0.257558024	0.411026958	0.221402408	0.083845747	1.257148532	3.431858593	1.405454153	1.405454153	0.002935608	0.997064392	2.231271922	0.001840811	0.998184707	2.433960743	0.000645008	0.563754006	2.53E-05	0.008613659	0.005415032	0.012128077	0.496291702	0.248910359	4.596069275	2.064812314	2.266399006	1.916208061	0.304262986
cg00404599	TSC22D3	no	grey	-0.020551163	0.12072627	-0.183613245	-0.146514576	-0.055271641	0.500421452	-1.05214044	-1.05214044	0.445550435	0.554449565	0.050073132	0.348798906	0.652330306	0.15639489	0.665888994	0.543676499	0.111450514	0.061779915	0.672835164	0.001409077	0.496291702	-0.26465944	0.952917923	1.209152697	0.172091319	-2.851065369	0.304262986
cg00405070	C12orf8	no	grey	-0.262084306	-0.329038348	-0.016361213	0.096641329	-1.292228702	-2.29396187	-0.055299673	-0.055299673	0.84760725	0.15239275	-0.516005699	0.789528122	0.211513424	-0.373632069	0.709708927	0.326029047	0.099342248	0.994162826	0.108507019	0.363220233	0.041250017	-0.486743706	-1.002866017	0.00254248	-0.964542166	-0.439829968	-1.384575872
cg00405568	NMT1	no	grey	-0.360873933	-0.282024558	0.037877895	0.162135246	-2.201473714	-1.764923511	0.138105801	0.138105801	0.821506592	0.178493408	-0.447347821	0.909909698	0.090684849	-0.74143527	0.600132629	0.050378539	0.062979051	0.922405531	0.229961768	0.427965695	0.082098709	-1.297754435	-1.200803886	-0.035078102	0.63834436	-0.368591042	-1.085663674
cg00405677	HAND1	no	grey	0.080085729	-0.075242187	0.109284086	-0.017347055	0.253846468	-0.273380054	0.50356785	0.50356785	0.086937369	0.913062631	0.759763509	0.023734296	0.976509529	1.323593647	0.029469539	0.816215163	0.887981299	0.059678315	0.389174335	0.008322779	0.130570018	0.088195341	-0.05159618	1.224183446	0.409855808	2.079731647	-0.884156536
cg00406188	LCE2C	no	grey	0.283364859	0.354274573	-0.024773573	0.319461499	1.464429254	2.613279208	-0.086276872	-0.086276872	0.016502356	0.983497644	1.481424043	0.042803521	0.957567894	1.06749051	0.01617254	0.934274729	0.010786245	0.422008546	0.332750356	0.564582377	0.015564411	0.029525398	1.9671297	0.374678754	0.477881471	0.248272682	1.807867299
cg00406844	RFPL3	no	grey	-0.094784708	-0.059795257	-0.194002331	-0.169642437	-0.312350627	-0.20735818	-1.14399415	-1.14399415	0.728102647	0.271897353	-0.264565025	0.172554137	0.828365133	0.462044628	0.866035832	0.886729019	0.25979646	0.253922093	0.002566448	0.363445576	0.325751354	-0.052209079	0.585366771	0.595299511	2.59066746	-0.439560613	0.48711377
cg00407150	GUP1	no	grey	-0.042618518	0.108497231	-0.208276625	-0.1331282	-0.121975668	0.434417987	-1.276672015	-1.276672015	0.519246744	0.480753256	-0.01704777	0.09941939	0.901113369	0.701498909	0.747815203	0.260768567	0.085709041	0.014409688	0.214994473	0.00143274	0.545349668	0.583744759	1.066973362	1.841345426	-0.667572705	-2.843832465	0.263324947
cg00410419	COMMD6	no	grey	-0.406319278	-0.018533763	-0.120231165	0.298584251	-2.723959803	-0.05646818	-0.572965373	-0.572965373	0.835406035	0.164593965	-0.482556098	0.64259999	0.358761066	-0.144164699	0.866748826	0.052168383	0.899119957	0.597185973	0.568735921	0.42078482	0.058781721	-1.282592623	0.046182363	0.223890402	0.245089341	-0.375939936	-1.2307577
cg00410576	MAPK6	no	grey	-0.409009237	-0.036103141	-0.142701579	0.270162863	-2.75722249	-0.116332836	-0.727408516	-0.727408516	0.878551449	0.121448551	-0.614577667	0.879662979	0.121014028	-0.616134287	0.917998042	0.426787639	0.190199525	0.547725671	0.537481293	0.121149536	0.762368818	-0.369788167	-0.720790573	-0.261436904	-0.269636646	-0.916678244	0.117834875
cg00410831	ZNF45	no	grey	0.343156459	0.219849778	-0.079868813	-0.05927948	2.016790854	1.184132015	-0.335249346	-0.335249346	0.045381518	0.954618482	1.04209099	0.005963933	0.99410632	1.923437284	0.074611536	0.199842886	0.013700054	0.127258694	0.740819928	0.334795608	0.096303692	0.699311307	1.86327772	0.895312537	0.130287344	0.475220248	1.016357063
cg00410895	CCDC23	no	grey	0.30526236	0.20086618	-0.090521633	0.268312941	1.654593689	1.031400606	-0.393214504	-0.393214504	0.061190221	0.938809779	0.912287982	0.059879762	0.940551012	0.921689937	0.106215149	0.851326011	0.016638337	0.080847709	0.691563514	0.403637548	0.008150972	0.069904097	1.778890089	1.092332285	-0.160167928	-0.394008441	2.08879062
cg00410898	STC1	no	grey	-0.225716119	-0.390926434	-0.064124227	0.051523174	-1.025064409	-3.12513804	-0.255593439	-0.255593439	0.907743322	0.092256678	-0.733972191	0.783288771	0.217765783	-0.360980362	0.859266375	0.647435489	0.010358254	0.885187676	0.491315243	0.340907557	0.010165202	-0.188803499	-1.984713455	0.052964641	-0.308639762	-0.467363371	-1.992883991
cg00411097	MGC9712	no	grey	-0.083990179	0.05714637	-0.304296767	0.558572201	-0.269003412	0.196574622	-2.380575891	-2.380575891	0.689257711	0.310742289	-0.206569644	0.655926168	0.345171283	-0.160935348	0.891171707	0.311487984	0.374857143	0.01675915	0.573400796	1.67E-12	0.496291702	-0.506558702	-0.42613421	1.775748013	-0.241541709	-11.777573	-0.304262986
cg00412772	C19orf33	no	grey	-0.27968241	-0.063991207	-0.16917432	0.573719892	-1.433759232	-0.224759371	-0.930906459	-0.930906459	0.863821749	0.136178251	-0.564862252	0.900091003	0.1004524	-0.697009689	0.925763617	0.160929441	0.921454814	0.704747126	0.388082543	0.004615223	0.762368818	-0.793364498	0.035525957	-0.151966686	0.411075893	-2.33580733	0.117834875
cg00412805	KBTBD5	no	grey	0.367946433	0.221189013	0.134798556	-0.298499758	2.278072937	1.195323249	0.671218655	0.671218655	0.00454193	0.99545807	2.041729583	0.096089577	0.904652132	0.716293725	0.001299354	0.073164974	0.004636404	0.19334698	0.7611596	0.013901877	0.173617334	-1.135696775	2.333818768	0.713662608	-0.118524271	1.856926559	0.760406916
cg00413066	BCL2L10	no	grey	0.069436711	0.228637477	-0.1130351	-0.206448507	0.213891553	1.258586534	-0.526924406	-0.526924406	0.173668424	0.826331576	0.459249141	0.1912397	0.809771025	0.417391951	0.278309169	0.553670678	0.009163527	0.55140829	0.755840688	0.541961602	0.130570018	-0.256748475	2.037937318	0.258526709	-0.121569733	-0.266031482	0.884156536
cg00415978	SYNPO2	no	grey	0.275594018	-0.171416246	-0.023743067	0.027866563	1.400140007	-0.815577928	-0.082387076	-0.082387076	0.174985249	0.825014751	0.455968565	0.748548448	0.252547252	-0.296627358	0.133824533	0.388597671	0.248072348	0.902809683	0.269932115	0.171213476	0.130570018	-0.410499806	-0.605421643	0.044403792	0.568745442	-0.766462056	-0.884156536
cg00415993	F2RL2	no	grey	-0.204337375	0.160467959	-0.168458622	-0.324140254	-0.88311039	0.741637474	-0.925088419	-0.925088419	0.619608926	0.380391074	-0.118739687	0.309883703	0.691289178	0.207771268	0.775040597	0.179603812	0.041106308	0.010613692	0.000374163	0.092310878	0.004071994	-0.745684449	1.386091525	1.974133524	3.42693921	-1.03474712	-2.390192847
cg00417297	ZNF619	no	grey	-0.434263035	-0.122615301	-0.032529703	-0.025830389	-3.083156135	-0.510953257	-0.116419176	-0.116419176	0.77815094	0.22184906	-0.352912411	0.796167716	0.205025504	-0.387162116	0.659616576	0.615453818	0.010786245	0.095128207	0.601918235	0.253075028	0.049366195	-0.21080453	-1.9671297	-1.021690691	-0.2204625	0.596750707	-1.306570348
cg00418150	ALX4	no	grey	-0.161526629	-0.014706635	-0.252660647	-0.200066888	-0.630202817	-0.044256939	-1.739338239	-1.739338239	0.800401036	0.199598964	-0.398811722	0.878497659	0.12210536	-0.612235276	0.928441915	0.27043142	0.131761513	0.427475046	6.20E-05	2.65E-10	0.449691798	-0.567942852	0.880211426	-0.369089232	4.207627148	-9.576447433	-0.347085034
cg00419564	S100A6	no	grey	-0.327135078	-0.338251752	0.083393051	-0.188824046	-1.858353555	-2.407548523	0.354056831	0.354056831	0.805707462	0.194292538	-0.410513882	0.829479087	0.17138038	-0.465008904	0.534122979	0.348682936	0.265800163	0.043501083	0.043364672	0.130545666	0.041250017	-0.457569306	0.575444758	-1.36149993	1.362863935	-0.88423754	-1.384575872
cg00420568	SHC3	no	grey	-0.271186585	-0.307629779	-0.081004156	0.30050284	-1.364401566	-2.042819633	-0.341268681	-0.341268681	0.92205404	0.07794596	-0.807176392	0.784825218	0.216354312	-0.36380445	0.895842857	0.189524317	0.005521476	0.853029676	0.006359117	0.748899061	0.069642405	-0.72233506	-2.257944846	0.06903586	-2.196603152	0.125576714	-1.157126241
cg00420715	VPS13B	no	grey	-0.279235265	-0.324967968	-0.080428289	0.255540667	-1.430060259	-2.217964617	-0.338210877	-0.338210877	0.930639131	0.069360869	-0.857855481	0.949478437	0.050906558	-0.992196274	0.904604985	0.216074434	0.001599247	0.571830498	0.340527844	0.496692601	0.226476066	-0.665396616	-2.796084569	-0.242732686	-0.467847372	-0.30391231	-0.644977687
cg00420929	PGPEP1	no	grey	0.312732119	-0.0903043	0.059419812	-0.11982324	1.722591687	-0.339888931	0.233151569	0.233151569	0.049773132	0.950226868	1.001975034	0.020397012	0.979819523	1.389403461	0.021217728	0.147915157	0.914512557	0.450489945	0.156028701	0.000594118	0.15092695	0.829987321	-0.038810327	0.346314898	0.806795507	3.226126968	0.821233204
cg00422913	MGC14376	no	grey	-0.276339267	-0.258385527	-0.034068376	0.36398989	-1.406234577	-1.528970611	-0.122582302	-0.122582302	0.83159472	0.16840528	-0.472614299	0.056527492	0.943940965	0.94671029	0.721827675	0.213297747	0.204893894	0.142517526	0.031913863	0.450359524	0.15092695	0.671013731	-0.688470984	0.846131727	-1.496020625	0.346440648	0.821233204
cg00424946	SNTB2	no	grey	-0.287344004	-0.234780094	-0.101042669	0.085458056	-1.497988374	-1.312073799	-0.45377716	-0.45377716	0.913108322	0.086891678	-0.759991819	0.820268437	0.180768969	-0.441846124	0.908302057	0.068487083	0.090968948	0.880016493	0.428960136	0.954737416	0.096303692	-1.164391331	-1.041106828	-0.055509189	-0.367583066	0.020116057	-1.016357063
cg00425710	MT1A	no	grey	-0.259336174	0.079814888	-0.064296335	-0.552746725	-1.270866236	0.293969977	-0.25642617	-0.25642617	0.493633772	0.506366228	0.00556514	0.871210517	0.12946225	-0.586826854	0.466079815	0.251360122	0.455333473	0.370618668	0.231191253	0.027770325	0.173617334	-0.599703622	0.341670422	-0.43107271	0.636028602	-1.556419032	-0.760406916
cg00425792	PEX12	no	grey	-0.085874313	-0.328374168	-0.072732914	0.231153368	-0.27641613	-2.285903728	-0.298270046	-0.298270046	0.79823573	0.20176427	-0.394125743	0.966649025	0.033613438	-1.172457069	0.759217221	0.163174283	0.001455492	0.680857046	0.310392983	0.262472806	0.364346127	-0.787348287	-2.83699029	-0.166944064	-0.508088105	-0.580915686	-0.438485843
cg00426056	CUTA	no	grey	-0.368121526	-0.102859316	-0.095981273	-0.056543979	-2.279990573	-0.405241214	-0.424226029	-0.424226029	0.851108969	0.148891031	-0.526101468	0.657836212	0.343486581	-0.163060229	0.847260202	0.139685226	0.317262503	0.37249183	0.344654892	0.357511155	0.16512359	-0.854849524	-0.498581254	0.428883249	0.462615552	-0.446710403	0.782190877
cg00426498	MYO18A	no	grey	0.06748003	0.076787914	-0.188234614	0.617661503	0.206767789	0.280286004	-1.092515917	-1.092515917	0.388948057	0.611051943	0.109078398	0.431867526	0.569454368	0.063619456	0.625068685	0.422444965	0.832662106	0.209404621	0.50273482	0.115259953	0.096303692	-0.374229862	0.079531199	0.679013738	-0.298661034	-0.938321561	1.016357063
cg00426963	KIF27	no	grey	-0.458625853	-0.265380015	-0.030898091	0.292547641	-3.422268704	-1.596788905	-0.109950515	-0.109950515	0.904572771	0.095427229	-0.71929769	0.876904746	0.123842421	-0.606100573	0.808163383	0.120682451	0.367323665	0.467954745	0.737437358	0.448303073	0.019109922	-0.918355879	-0.434951091	-0.329796144	0.132274865	-0.348428284	-1.718741081
cg00427635	TBC1D21	no	grey	-0.391349641	0.089690634	-0.097835907	-0.279648662	-2.543758683	0.340105311	-0.434964365	-0.434964365	0.703034309	0.296965691	-0.226263727	0.572234041	0.429436234	-0.066071319	0.724245448	0.070794349	0.390208031	0.392122831	0.128253887	0.144845132	0.012611144	-1.15000141	0.408703796	-0.406577871	0.891929463	0.839096096	-1.899245512
cg00429618	ZNF322B	no	grey	0.175886015	-0.290116533	-0.113435472	-0.055361311	0.710526135	-1.850178809	-0.529443308	-0.529443308	0.614893286	0.385106714	-0.113388915	0.832405932	0.168494621	-0.472383964	0.684654046	0.257603491	0.000365617	0.18089503	0.026726597	0.338673945	0.762368818	0.589048255	-3.436973881	-0.742573365	-1.573056335	-0.470218214	0.117834875
cg00430287	FRK	no	grey	0.190436196	-0.091802628	0.045139132	0.410356647	0.796512255	-0.35027104	0.168750619	0.168750619	0.082805425	0.917194575	0.780911215	0.011324002	0.988800063	1.644970069	0.038760273	0.213304107	0.865772375	0.004418946	0.709031453	0.276578061	0.256839258	0.671000783	-0.062596276	2.354681317	0.149334499	0.558182272	0.590338593
cg00430945	LIN7B	no	grey	0.269693418	-0.249574056	-0.094743311	0.316902382	1.352411728	-1.445869018	-0.417115913	-0.417115913	0.437926637	0.562073363	0.057568642	0.683569454	0.317780164	-0.19684322	0.492346719	0.922359561	0.009945441	0.9764544	0.092539554	0.676933681	0.93974299	-0.035099746	-2.002375943	-0.010348033	-1.033672599	-0.169453877	-0.026990905
cg00431050	ELOVL3	no	grey	-0.134387276	-0.087151111	-0.302751415	-0.039856555	-0.49024266	-0.328022169	-2.359666751	-2.359666751	0.859063956	0.140936044	-0.549947928	0.9050272	0.095478364	-0.719065036	0.958653407	0.239179418	0.41393846	0.986717463	0.386293507	7.27E-09	0.034293721	-0.621276195	-0.383064221	0.005807185	-0.413082591	-8.138254925	-1.464785389
cg00431114	C20orf121	no	grey	0.037788787	-0.324574569	-0.009979906	0.778613074	0.106704741	-2.240137972	-0.032965795	-0.032965795	0.51792202	0.48207798	-0.01585271	0.593164537	0.408564788	-0.08770907	0.371523616	0.647440055	0.020883266	0.384054804	0.89061972	1.73E-07	0.028365506	-0.188800436	-1.680201574	-0.415606798	0.050307693	6.762284008	1.547209471
cg00431549	MGP	yes, negative	blue	-0.164096031	0.119295371	-0.229316054	-0.770510407	-0.644250363	0.492504173	-1.486310749	-1.486310749	0.68163216	0.31836784	-0.196040813	0.94206619	0.058298078	-0.933315771	0.862473923	0.156498537	0.39802472	0.014479681	1.11E-07	0.011092494	0.762368818	-0.805489719	0.400089955	-1.839241005	6.952792066	-1.954970806	-0.117834875
cg00432979	MRP63	no	grey	-0.255714607	0.130273936	-0.145561106	0.082700029	-1.243013736	0.554587584	-0.748248202	-0.748248202	0.658082394	0.341917606	-0.16504854	0.740661943	0.260458674	-0.283231179	0.772292505	0.230314859	0.832662106	0.819910434	0.137485138	0.191295161	0.096303692	-0.637678043	0.079531199	-0.086233587	0.861744246	-0.718296017	-1.016357063
cg00433406	FLJ32784	no	grey	0.00828003	-0.028561735	0.133410815	0.602099969	0.021497558	-0.089861476	0.661563314	0.661563314	0.087445813	0.912554187	0.757230986	0.093482237	0.907239342	0.728240906	0.02709329	0.156498537	0.955068073	0.603469993	0.78043336	0.034854761	0.289918454	0.805489719	0.019965673	-0.21934432	0.107664175	1.457737891	0.53772414
cg00434413	ARD1A	no	grey	0.120470304	0.295010844	0.223626602	0.406964317	0.42426465	1.902884832	1.427932873	1.427932873	0.00869501	0.99130499	1.759699909	0.002887962	0.997150029	2.23837857	0.001905647	0.594518572	0.000558417	0.019594829	0.077246819	0.043845426	0.87982916	0.225834574	3.253041162	1.707858528	1.112119395	1.358075711	0.055601648
cg00435408	RSPRY1	no	grey	-0.246446279	-0.296278765	-0.117097975	0.009667053	-1.173267525	-1.894154451	-0.55271866	-0.55271866	0.939816157	0.060183843	-0.919490088	0.82913331	0.171832255	-0.463865315	0.94462879	0.113676466	0.12742184	0.859014266	0.470785202	0.69217991	0.023342202	-0.944329438	-0.894756127	-0.065999623	-0.327177197	-0.15978101	-1.631858177
cg00436282	STATH	no	grey	0.291561931	0.197160432	-0.231885035	0.653288494	1.534039699	1.002852298	-1.513086839	-1.513086839	0.203394161	0.796605839	0.390631523	0.254394574	0.746600775	0.29346216	0.48836092	0.068487083	0.051912965	0.952406073	0.381074301	0.006329526	0.405678895	1.164391331	1.284724166	0.021177844	0.418990339	-2.198628801	0.391817585
cg00436301	NT5DC1	no	grey	-0.215996125	-0.227570657	-0.070823793	0.161022133	-0.959182554	-1.249418817	-0.288624496	-0.288624496	0.815987528	0.184012472	-0.434122745	0.71842289	0.282911761	-0.247319002	0.773073825	0.110293274	0.088307427	0.745977081	0.985487695	0.956395403	0.058781721	-0.95745097	-1.05400277	0.127274516	0.006348794	0.01936252	-1.2307577
cg00436603	CYP2E1	yes, negative	blue	-0.304691004	0.313223553	-0.047911963	0.269768259	-1.649459189	2.106747849	-0.180822841	-0.180822841	0.362724709	0.637275291	0.139392863	0.079866418	0.920697304	0.796605798	0.317778473	0.647440055	0.004436228	0.146512748	0.052762956	0.712454685	0.93974299	-0.188800436	2.352986161	0.834124587	1.277670884	-0.147242753	0.026990905
cg00441136	KIF3B	no	grey	-0.008768057	0.032775292	-0.058786343	0.098937535	-0.022796771	0.104506055	-0.23017664	-0.23017664	0.231074027	0.768925973	0.335218871	0.047279121	0.953063437	1.024300612	0.228666506	0.189524317	0.180843991	0.043015376	0.111832034	0.217593585	0.87982916	0.72233506	0.742695918	1.366376272	0.951433777	-0.662353913	0.055601648
cg00441382	STOML1	no	grey	-0.047508681	-0.280474053	0.056400187	0.091206653	-0.137829666	-1.748853136	0.219070109	0.219070109	0.464658543	0.535341457	0.031836078	0.91048214	0.090042963	-0.744520225	0.250818399	0.384479439	0.017288325	0.873995634	0.181937298	0.044334671	0.705456986	-0.41512688	-1.762247083	0.058490737	-0.74007826	-1.353256511	-0.151529461
cg00443307	KLRG1	no	grey	0.055529911	0.293881712	-0.131314347	-0.658950894	0.164700704	1.890648423	-0.647095791	-0.647095791	0.193128169	0.806871831	0.413124381	0.018735047	0.981459053	1.426315219	0.335146415	0.747169305	0.001527916	0.459619577	0.176758345	0.141993347	0.82059584	0.126580978	2.815900458	0.337601481	0.752620074	0.847732004	-0.085870689
cg00445824	ISYNA1	no	grey	0.249657289	0.374261898	-0.143118113	-0.065204538	1.197183079	2.849544821	-0.730427226	-0.730427226	0.09488091	0.90511909	0.721791165	0.219083	0.781973507	0.358361326	0.225605396	0.533772905	0.025090656	0.37220492	0.330609235	0.335268832	0.596701217	-0.272643475	1.600487989	0.42921789	0.48068502	-0.474606818	-0.224243077
cg00446235	F11R	no	grey	-0.130537865	0.084939864	-0.23447091	0.509730793	-0.471608498	0.317625243	-1.540302617	-1.540302617	0.673348663	0.326651337	-0.184885564	0.386456921	0.61472987	0.111868915	0.861092523	0.152155083	0.010358254	0.005909338	0.614874739	0.005775654	0.93974299	-0.817713535	1.984713455	2.228461143	-0.211213349	-2.2383988	-0.026990905
cg00447208	TMC8	no	grey	0.063310887	0.018793608	-0.312213405	-0.557761976	0.191811639	0.057307852	-2.489428033	-2.489428033	0.562896453	0.437103547	-0.058385673	0.781797976	0.21910665	-0.358314445	0.828814989	0.263967076	0.248072348	0.914618683	0.287463726	0.002119539	0.069642405	-0.578450238	0.605421643	-0.038759931	-0.54141695	-2.673758588	-1.157126241
cg00448720	MGC48915	no	grey	-0.297717532	0.075242041	0.106676644	0.53251187	-1.58754587	0.273379406	0.487589074	0.487589074	0.266499851	0.733500149	0.273273033	0.023655234	0.976590319	1.325042751	0.10640344	0.615453818	0.096485368	0.090291273	0.021238511	0.000463952	0.001939728	-0.21080453	1.015538541	1.044354224	1.672875932	3.333526491	2.71225914
cg00449941	SPAG5	no	grey	-0.292537127	-0.170237126	-0.074076034	0.047280119	-1.542445415	-0.807454012	-0.305118365	-0.305118365	0.828519761	0.171480239	-0.464755923	0.93076313	0.069691849	-0.855788016	0.791081175	0.031424169	0.045478844	0.717266732	0.542963554	0.148977782	0.028365506	-1.502736204	-1.342190581	0.144319312	-0.265229321	-0.826878497	-1.547209471
cg00451635	EMP2	no	grey	-0.228885758	-0.082008433	-0.310777337	0.604065048	-1.047040035	-0.304019458	-2.469465221	-2.469465221	0.914107442	0.085892558	-0.76501447	0.345231295	0.655920876	0.160859847	0.976945906	0.747169305	0.910278523	0.009856261	0.66604286	0.009927957	0.226476066	-0.126580978	-0.040825704	2.006287793	-0.176497823	-2.00314011	0.644977687
cg00453193	TES	no	grey	0.216702772	-0.160158515	-0.089371228	0.300850906	0.963896142	-0.739595855	-0.386793559	-0.386793559	0.333308704	0.666691296	0.176123349	0.621069834	0.380441508	-0.11868211	0.385715345	0.73583579	0.150785565	0.517874677	0.856127561	0.906205581	0.289918454	-0.133219093	-0.821640232	-0.285775325	0.067461522	0.042773268	-0.53772414
cg00453258	FAM26C	no	grey	-0.301679017	-0.194459905	-0.40464636	-0.515988955	-1.622547055	-0.982304102	-3.99417646	-3.99417646	0.980944536	0.019055464	-1.418950483	0.533924791	0.467260407	-0.029411021	0.996063873	0.221699027	0.405935018	0.018005637	0.465257013	2.52E-11	0.15092695	-0.654236212	0.391543483	1.744591516	-0.332307071	-10.59848357	-0.821233204
cg00459975	HMBOX1	no	grey	-0.027739333	-0.057789991	0.110073452	0.262992611	-0.076143581	-0.199180497	0.508446687	0.508446687	0.134107	0.865893	0.571518556	0.352454586	0.649164779	0.151866838	0.047358276	0.724566507	0.071388883	0.554596345	0.055192761	0.013593865	0.173617334	0.139921745	-1.146369412	-0.256022997	-1.258117878	1.866657058	-0.760406916
cg00461841	ATF7IP2	no	grey	0.385457917	0.249267171	-0.215784675	0.438418809	2.475065919	1.426668856	-1.349529839	-1.349529839	0.14942648	0.85057352	0.52454244	0.008095255	0.991994741	1.790739457	0.400388449	0.007780245	0.087188516	0.128390173	0.712412894	0.593198041	0.449691798	2.109006711	1.059540712	0.891468215	-0.147268229	0.226800292	0.347085034
cg00462311	NFATC4	no	grey	-0.185319292	-0.436503387	-0.081536647	0.169194609	-0.765737451	-3.849207391	-0.344104761	-0.344104761	0.914130196	0.085869804	-0.765129534	0.948413705	0.051954719	-0.983345	0.888003306	0.277003469	0.006556289	0.681435851	0.674494551	0.209789228	0.130570018	-0.557514792	-2.183341882	-0.166575022	-0.171021555	-0.678216815	-0.884156536
cg00462994	NAGS	no	grey	0.223646618	0.050633532	-0.132915653	0.074742889	1.010847456	0.170717936	-0.658133364	-0.658133364	0.197897493	0.802102507	0.402529713	0.392609963	0.608560048	0.105008689	0.343503089	0.747169305	0.955068073	0.299888744	0.486313857	0.000993882	0.130570018	0.126580978	0.019965673	0.523039834	0.313083355	-3.002665136	-0.884156536
cg00463202	ADPRHL1	no	grey	0.055941322	-0.105052346	-0.225331437	0.414256367	0.166108237	-0.416497441	-1.445292937	-1.445292937	0.661706352	0.338293648	-0.169676161	0.116776682	0.884013961	0.631613872	0.849387964	0.787238462	0.788982458	0.135074908	0.577718471	0.71864949	0.496291702	-0.103893696	-0.102932653	0.869425319	-0.238283747	0.143482878	0.304262986
cg00463577	C6orf150	no	grey	0.06685114	-0.070603524	-0.119216786	-0.115519953	0.204492374	-0.252985214	-0.566376476	-0.566376476	0.414453269	0.585546731	0.081494435	0.793047178	0.207813597	-0.381296045	0.529140425	0.100619275	0.642049736	0.172866481	0.648642884	7.41E-05	0.364346127	-0.997318815	-0.192431328	0.762289209	0.187994342	-4.13030011	-0.438485843
cg00463848	KRT2A	no	grey	0.26508268	0.315221923	-0.21210045	0.394726795	1.315761707	2.129873157	-1.313510525	-1.313510525	0.160137298	0.839862702	0.494477507	0.049469394	0.950880022	1.004633418	0.411779648	0.658252415	0.001852055	0.021758747	0.667352959	0.165184746	0.096303692	0.181607539	2.732346045	1.662366118	-0.175644409	-0.782030061	1.016357063
cg00464269	TNFAIP1	no	grey	-0.329650321	-0.236634945	-0.084693467	0.254725399	-1.882702762	-1.328461212	-0.36108838	-0.36108838	0.915362814	0.084637186	-0.771408789	0.829720088	0.171228333	-0.465394376	0.893107488	0.074370394	0.139134984	0.962771649	0.686814021	0.576750956	0.364346127	-1.128599918	-0.856563657	0.016476707	-0.163160847	-0.239011677	-0.438485843
cg00465284	LRRTM1	no	grey	-0.030913171	-0.040755043	0.124006156	0.21880082	-0.08562	-0.133254649	0.597772899	0.597772899	0.118889535	0.881110465	0.623826377	0.171984781	0.829132046	0.463479987	0.039399014	0.994018258	0.788982458	0.817108516	0.604400017	0.004501888	0.198764606	0.002605638	-0.102932653	-0.087720263	0.218675532	2.346605315	-0.701660947
cg00466249	MGC15523	no	grey	0.089865936	0.011987972	0.025048074	0.565362629	0.292333768	0.035758665	0.087317533	0.087317533	0.077926965	0.922073035	0.807282241	0.012077566	0.988053973	1.616990601	0.041514287	0.124317857	0.921454814	0.03369674	0.324470954	0.249161544	0.028365506	0.905466485	-0.035525957	1.472412111	-0.488824174	0.603518987	1.547209471
cg00466436	DEFB126	no	grey	-0.110028006	0.118175618	-0.093736277	0.54805201	-0.377249998	0.486344645	-0.411366065	-0.411366065	0.361261667	0.638738333	0.141148122	0.02106461	0.97913992	1.37541658	0.421964434	0.958146626	0.096485368	0.000322005	0.029899294	0.660567707	0.041250017	-0.018568025	1.015538541	3.492137304	1.524339067	0.180082661	1.384575872
cg00466492	CTXN1	no	grey	-0.104552588	-0.005786102	0.031351051	0.524098672	-0.35343398	-0.016913303	0.111739443	0.111739443	0.207891863	0.792108137	0.381132513	0.02146703	0.978758001	1.367198044	0.109568908	0.982056119	0.359885244	0.103880034	0.077608897	0.003098393	0.010165202	-0.007863694	0.44383596	0.983467915	1.110088489	2.508863485	1.992883991
cg00466544	C14orf101	no	grey	-0.308770072	-0.316724974	-0.070707767	-0.056929811	-1.68632261	-2.147366852	-0.288041636	-0.288041636	0.931211235	0.068788765	-0.861452492	0.974856355	0.025381839	-1.294446924	0.895109435	0.036466874	0.00052997	0.096625545	0.079221025	0.714968851	0.023342202	-1.438101468	-3.275748378	-1.014908043	-1.10115954	0.145712879	-1.631858177
cg00468146	ID4	no	grey	0.057630396	-0.077290971	0.302560652	0.785834132	0.171917169	-0.282545451	2.357093289	2.357093289	0.072069511	0.927930489	0.841218432	0.082714258	0.917941576	0.781389624	0.016785045	0.221699027	0.430222691	0.90588979	0.0232967	0.052705588	0.364346127	0.654236212	-0.366306687	0.042924635	-1.63270559	1.278143336	0.438485843
cg00469635	PPME1	no	grey	0.183786823	0.022557595	0.067521253	0.158355404	0.756634378	0.069622923	0.272183523	0.272183523	0.035853809	0.964146191	1.144434705	0.247844367	0.753437799	0.304790951	0.014508628	0.604948171	0.910278523	0.722014926	0.170909636	0.661318524	0.111058713	-0.218281832	-0.040825704	0.141453824	0.767233452	0.179589312	-0.954447362
cg00471562	WDR37	no	grey	-0.082867774	0.240558529	-0.026935352	0.304857426	-0.264618111	1.363489605	-0.094524012	-0.094524012	0.138784799	0.861215201	0.556628102	0.105136054	0.895605905	0.677218333	0.110742373	0.236193898	0.016638337	0.149823335	0.338252645	0.583773805	0.096303692	-0.626731326	1.778890089	0.82442054	-0.470758799	0.233755396	-1.016357063
cg00472136	TAC3	no	grey	-0.152221092	0.302758763	-0.096303561	-0.016947682	-0.580494586	1.988106409	-0.426084632	-0.426084632	0.316770588	0.683229412	0.198225153	0.088351397	0.912217196	0.752756582	0.386610943	0.747169305	0.006556289	0.032329472	0.031742748	0.304668303	0.364346127	-0.126580978	2.183341882	1.490401389	1.498355478	-0.516172727	0.438485843
cg00472814	ADAMTS1	no	grey	-0.187252752	-0.268770085	0.202701993	0.313459966	-0.777297089	-1.630257024	1.223953504	1.223953504	0.520051026	0.479948974	-0.017774936	0.778490668	0.222788124	-0.351077967	0.218527646	0.845450425	6.32E-05	0.125109062	0.247476369	0.077400297	0.096303692	-0.072911853	-4.199033146	-0.902711233	-0.606466265	1.111257371	-1.016357063
cg00474004	IFNA14	no	grey	0.365426747	0.32044871	-0.215890075	-0.009153889	2.250591354	2.191079569	-1.350567927	-1.350567927	0.133738507	0.866261493	0.572713533	0.073693729	0.926813026	0.831539472	0.377333085	0.326042489	0.096485368	0.406041436	0.578462105	0.412854177	0.130570018	0.4867258	1.015538541	0.391429645	0.237725086	-0.384203318	0.884156536
cg00474209	DLL1	no	grey	0.212341539	-0.284319699	-0.147328574	0.510578632	0.934993659	-1.788867757	-0.761265468	-0.761265468	0.65606051	0.34393949	-0.162487962	0.759425801	0.241650259	-0.315782739	0.773850889	0.994018258	0.017288325	0.938912582	0.478983824	0.188380082	0.449691798	-0.002605638	-1.762247083	0.027374841	0.319679153	-0.724965019	-0.347085034
cg00475955	C9orf114	no	grey	-0.311600385	0.162328759	0.135686627	-0.119455064	-1.712184818	0.753970058	0.677430473	0.677430473	0.209540871	0.790459129	0.377701259	0.249085733	0.752227615	0.302621152	0.073045918	0.07559609	0.199906749	0.352111247	0.411961539	0.411365995	0.041226833	-1.121500667	0.699172544	0.453320103	0.385143328	0.385771612	-1.384820022
cg00476580	ANP32E	no	grey	-0.221996561	0.237626077	-0.139404469	-0.354830752	-0.999585911	1.337262946	-0.703716349	-0.703716349	0.539709395	0.460290605	-0.035937893	0.44871696	0.55287839	0.046997519	0.674131203	0.026473462	0.25979646	0.729227412	0.378104195	0.733084627	0.545349668	-1.577189257	0.585366771	0.137137014	0.422388504	0.134845888	-0.263324947
cg00479269	C2orf29	no	grey	-0.292395995	-0.254236069	-0.10750071	-0.143577711	-1.541227277	-1.489515147	-0.492616369	-0.492616369	0.932519439	0.067480561	-0.869791322	0.938546809	0.061906452	-0.907234087	0.93145828	0.080668951	0.006282411	0.846502887	0.711753691	0.555044836	0.15092695	-1.093293591	-2.201873625	-0.072371557	-0.147670272	-0.255671934	-0.821233204
cg00480115	FXYD3	no	grey	0.234095924	0.228264061	-0.120099977	0.553333637	1.083695319	1.255373504	-0.572111408	-0.572111408	0.102510164	0.897489836	0.688203076	0.027909362	0.9723395	1.253220094	0.202614283	0.880809173	0.037095285	0.022149246	0.822983995	0.911048773	0.226476066	0.055118171	1.430681292	1.654641062	-0.08460861	-0.040458373	0.644977687
cg00480209	C17orf48	no	grey	-0.072091441	-0.370007048	-0.139729547	0.121423549	-0.223664132	-2.825762054	-0.706036321	-0.706036321	0.906561672	0.093438328	-0.728444944	0.79731862	0.203854325	-0.389650074	0.934518839	0.620731684	0.003391059	0.316037356	0.123776201	0.40488866	0.041250017	-0.207096087	-2.469664617	-0.50026158	-0.907362853	0.392664387	-1.384575872
cg00480356	HYPK	no	grey	0.086016475	-0.362475445	0.053133129	0.276145683	0.27697805	-2.722717506	0.204116934	0.204116934	0.39718514	0.60281486	0.099977013	0.735199072	0.265961296	-0.274151563	0.208639879	0.20784055	0.19500884	0.600354874	0.088000288	0.282662119	0.15092695	-0.682269717	-0.709945701	0.221591959	1.055515905	-0.54873239	-0.821233204
cg00481227	CTNNBL1	no	grey	-0.170828679	-0.035492278	-0.085535321	0.553610511	-0.681729281	-0.114144564	-0.365666897	-0.365666897	0.562141909	0.437858091	-0.057636625	0.030725833	0.969561047	1.211466343	0.577050782	0.747169305	0.284381387	0.00323741	0.607629633	0.403843234	0.650147444	-0.126580978	0.546098831	2.489802352	-0.216361055	0.393787189	0.18698814
cg00483154	DDX41	no	grey	-0.146754359	-0.051278628	-0.157151276	0.388730324	-0.552135731	-0.17323765	-0.835524489	-0.835524489	0.719787615	0.280212385	-0.251482678	0.920390961	0.080094137	-0.795369277	0.82950819	0.17717908	0.317262503	0.652267817	0.81559824	0.057910415	0.496291702	-0.751587557	-0.498581254	-0.185574049	0.08852372	-1.237243321	-0.304262986
cg00485296	NME3	no	grey	-0.182620032	-0.118974369	-0.056337968	0.25657001	-0.749738442	-0.490735166	-0.218782602	-0.218782602	0.611040682	0.388959318	-0.109065824	0.12212082	0.878742357	0.612180293	0.548550858	0.886729019	0.62200789	0.699231192	0.54663906	0.109351142	0.130570018	0.052209079	-0.206204107	0.155379207	0.262299339	0.961176677	-0.884156536
cg00485380	CBX3	no	grey	-0.085091487	-0.262085968	-0.149495428	0.03181572	-0.273328449	-1.564643842	-0.777366905	-0.777366905	0.871600437	0.128399563	-0.590406459	0.912767303	0.087725437	-0.755844466	0.918684009	0.839587656	0.041106308	0.681139734	0.917998354	0.005297603	0.130570018	-0.075933955	-1.386091525	-0.166763784	0.037158098	-2.275920611	-0.884156536
cg00487159	SOCS1	no	grey	-0.26880791	-0.350193996	-0.156439898	0.115404335	-1.345329288	-2.559880112	-0.830036675	-0.830036675	0.97678918	0.02321082	-1.333279525	0.785133881	0.215995917	-0.364524463	0.984973993	0.543670901	0.008793539	0.806638684	0.00911275	0.826839099	0.256839258	-0.264663911	-2.055836302	-0.093320954	-2.040350548	-0.082578995	-0.590338593
cg00488364	IL13RA2	no	grey	0.159065795	0.415184237	0.225524307	0.226615529	0.616880219	3.497727851	1.447264039	1.447264039	0.00512313	0.99487687	1.989434639	0.002615269	0.997419768	2.28145368	0.00111152	0.769991657	8.00E-06	0.004567544	0.004406836	0.015522533	0.496291702	0.11351398	5.097006836	2.340317246	2.355873075	1.809037416	0.304262986
cg00488718	MGC33302	no	grey	-0.103392269	-0.176813717	-0.044069614	0.251952496	-0.348460027	-0.853265762	-0.16414914	-0.16414914	0.570121531	0.429878469	-0.065624311	0.790970835	0.210135349	-0.376470888	0.485704594	0.910461792	0.032269406	0.251244248	0.854344175	0.78527065	0.364346127	-0.040738275	-1.491209031	-0.599903873	0.068367137	-0.104980634	-0.438485843
cg00489401	FLT4	no	grey	-0.114490136	0.012286779	-0.003066875	0.587498997	-0.397082234	0.036685591	-0.009879306	-0.009879306	0.246083965	0.753916035	0.307886688	0.287986669	0.713175471	0.23959762	0.160732656	0.994018258	0.767379776	0.316401815	0.093170733	0.149522083	0.87982916	0.002605638	0.11498965	0.499761033	1.03072049	-0.825294662	0.055601648
cg00491404	EPS8L3	no	grey	-0.12352518	0.140053083	-0.255463994	-0.35716277	-0.438419426	0.612513958	-1.77121465	-1.77121465	0.643567022	0.356432978	-0.146992126	0.274546796	0.72654744	0.260353625	0.854900317	0.851326011	0.016638337	0.471701311	0.093288733	0.067193378	0.87982916	-0.069904097	1.778890089	0.326332917	1.030170805	-1.172673525	-0.055601648
cg00491839	PPP1R15A	no	grey	0.086852484	-0.275984389	0.027416465	0.362900906	0.28028996	-1.702795933	0.096375571	0.096375571	0.344298235	0.655701765	0.162035208	0.973768307	0.026457055	-1.276428502	0.194924854	0.152155083	0.00576534	0.18741399	0.492445019	0.496004735	0.198764606	-0.817713535	-2.239175062	-0.727197993	0.307642251	-0.304514177	0.701660947
cg00493400	STAT1	no	grey	-0.455604472	-0.227512356	-0.109864409	0.112762251	-3.378831757	-1.248918838	-0.50715277	-0.50715277	0.955787922	0.044212078	-1.053429078	0.990581567	0.009500722	-1.721213401	0.953711989	0.073164974	0.050236973	0.173695733	0.706849913	0.045278503	0.082098709	-1.135696775	-1.29897654	-0.760210849	0.150672791	-1.344107937	-1.085663674
cg00495415	SP1	no	grey	-0.095130491	-0.216470265	-0.188749193	0.077942383	-0.313774588	-1.156137926	-1.09705944	-1.09705944	0.878430159	0.121569841	-0.614144157	0.896227502	0.104338846	-0.680523976	0.942490556	0.150015188	0.236723571	0.778127797	0.697595336	0.011052094	0.082098709	-0.82386477	-0.625758497	0.10894907	-0.156396432	-1.956555448	-1.085663674
cg00495442	KIAA1219	no	grey	-0.385722698	-0.491034487	-0.121197073	-0.122187043	-2.478126531	-4.861618148	-0.57926974	-0.57926974	0.986841472	0.013158528	-1.579762698	0.983926725	0.016219395	-1.488935363	0.98587528	0.194633437	1.85E-05	0.136959219	0.008155688	0.387905039	0.096303692	-0.710782549	-4.73253411	-0.863408729	-2.088539373	-0.411274579	-1.016357063
cg00496170	ATP6V1D	no	grey	-0.291268312	-0.119879228	-0.03664507	0.442015245	-1.531514045	-0.495728433	-0.133040732	-0.133040732	0.691060349	0.308939651	-0.209096353	0.88966861	0.11098743	-0.653696211	0.579871993	0.165454471	0.117926723	0.885296537	0.927215172	0.209227929	0.705456986	-0.781321492	-0.928387771	-0.052911234	0.032819471	-0.679380344	-0.151529461
cg00497084	PPEF1	no	grey	0.235534336	0.522891854	0.054591005	0.058553127	1.093932449	5.538097663	0.210753477	0.210753477	0.006758491	0.993241509	1.869120271	0.000842119	0.999170076	2.773596696	0.003189377	0.006800826	3.94E-08	0.006780152	0.009340291	0.114001021	0.173617334	2.167438363	7.404460594	2.168760589	2.029639606	0.943091261	0.760406916
cg00497251	RNPEPL1	no	grey	0.256695147	-0.016217305	-0.081149035	0.433989599	1.250521307	-0.049042259	-0.342039497	-0.342039497	0.140473017	0.859526983	0.551377096	0.177669069	0.823458385	0.449358177	0.183110199	0.781479381	0.176296374	0.85155149	0.402917001	0.028096458	0.405678895	0.107082476	-0.753756619	0.069789087	-0.394784407	1.551348432	0.391817585
cg00498305	SLC18A2	no	grey	0.016898487	0.043244308	-0.179865829	0.577144704	0.044975763	0.142497832	-1.019964343	-1.019964343	0.459664884	0.540335116	0.036528677	0.191571885	0.809346676	0.416638232	0.672074006	0.658252415	0.297246234	0.010700288	0.058730318	0.122614267	0.449691798	-0.181607539	0.526883638	1.970604524	1.231137651	-0.911458993	0.347085034
cg00498604	TLL1	no	grey	-0.395702684	-0.227126788	-0.024066423	-0.046818775	-2.595312856	-1.245614983	-0.083604751	-0.083604751	0.856833716	0.143166284	-0.543129252	0.991093845	0.00898528	-1.745438376	0.734351045	0.160929441	0.025113084	0.003121239	0.566929706	0.060794463	0.058781721	-0.793364498	-1.600099953	-2.505672969	-0.246470786	-1.216135977	-1.2307577
cg00499599	MCM3AP	no	grey	-0.270078552	-0.40895633	-0.111161365	0.308619503	-1.355498598	-3.399367253	-0.515202451	-0.515202451	0.965433111	0.034566889	-1.160309714	0.892749004	0.108051655	-0.66533858	0.963049763	0.297368558	9.74E-06	0.075335699	0.050130641	0.042797067	0.870282772	-0.526704953	-5.011657393	-1.122999179	-1.299896739	1.368585994	-0.060339613
cg00499822	CXCL12	no	grey	-0.082232852	-0.005332926	-0.003652578	-0.263413753	-0.262147515	-0.015565482	-0.011791203	-0.011791203	0.231986324	0.768013676	0.333507621	0.052767508	0.947675601	0.976603422	0.151861139	0.594523693	0.455333473	0.500080492	0.031358377	0.463455195	0.015564411	0.225830833	0.341670422	0.300960087	1.503646417	0.333992246	-1.807867299
cg00500400	EP300	no	grey	0.082897168	-0.180822346	-0.100900569	0.444133635	0.264732667	-0.881791159	-0.452936903	-0.452936903	0.511227114	0.488772886	-0.009862898	0.58174396	0.419791639	-0.075936219	0.569626943	0.647440055	0.108319381	0.873989126	0.369808303	0.993583748	0.405678895	-0.188800436	-0.965293832	-0.058493971	-0.432023342	-0.002795521	-0.391817585
cg00501366	ALOX12B	no	grey	0.065647007	0.282698716	-0.216435669	0.08999558	0.200154883	1.771937367	-1.355948295	-1.355948295	0.305782548	0.694217452	0.213557309	0.030611175	0.969626213	1.213089998	0.58297082	0.290471812	0.008436956	0.010793034	0.293365705	0.178616571	0.049366195	0.536896005	2.073814216	1.966856443	0.532590657	-0.748078252	1.306570348
cg00502442	ZDHHC14	no	grey	-0.071288142	-0.152197284	0.016780987	0.103376507	-0.220693946	-0.687970434	0.056803762	0.056803762	0.363583435	0.636416565	0.138365915	0.930527352	0.069930017	-0.854306373	0.218430758	0.251360122	0.215138341	0.289436569	0.361002788	0.157218595	0.111870124	-0.599703622	-0.667282184	-0.538446598	0.442489444	-0.803496089	-0.951285879
cg00503458	KIAA0907	no	grey	-0.014790919	-0.316283234	-0.091539164	0.153846521	-0.03912918	-2.142216582	-0.398926644	-0.398926644	0.762396152	0.237603848	-0.323116534	0.638893817	0.362485223	-0.139679697	0.763049549	0.304373912	0.032269406	0.465019695	0.711551549	0.477262978	0.198764606	0.516592574	-1.491209031	-0.332528653	0.147793632	-0.321242253	-0.701660947
cg00503840	DLX5	no	grey	-0.141308616	0.192185325	0.076070132	-0.315280671	-0.524497954	0.965163466	0.315381353	0.315381353	0.103857331	0.896142669	0.682532848	0.01332509	0.98680738	1.574299868	0.041236093	0.485660307	0.05540546	0.002479626	0.338795257	0.893891813	0.82059584	0.31366739	1.256447431	2.605613817	-0.470062678	-0.04871504	0.085870689
cg00504595	TNFRSF19	no	grey	0.2340816	-0.012117471	-0.308395161	0.557747981	1.083593635	-0.036160166	-2.436563447	-2.436563447	0.439538428	0.560461572	0.055973154	0.285642636	0.715547161	0.243146972	0.750763999	0.851326011	0.693281818	0.364787367	0.327187276	0.24163307	0.256839258	0.069904097	-0.15909019	0.437960211	-0.485203595	-0.616843629	0.590338593
cg00509616	Gcom1	no	grey	0.130712866	-0.058214708	-0.064334945	0.661941124	0.472449213	-0.200905098	-0.256613096	-0.256613096	0.21162743	0.78837257	0.373398046	0.05907647	0.941430635	0.927555467	0.222391049	0.898584067	0.788982458	0.28906945	0.631988906	0.043402297	0.650147444	0.046441286	-0.102932653	0.538997804	-0.199290545	1.362487283	0.18698814
cg00509670	PAX9	no	grey	-0.068711302	0.123512565	-0.066878048	-0.551415504	-0.211242712	0.51598756	-0.269017372	-0.269017372	0.245163113	0.754836887	0.309514877	0.077811008	0.922728892	0.807928961	0.25678736	0.439996918	0.331086671	0.317617724	0.635962395	0.545769041	0.069642405	0.356550366	0.480058303	0.49809527	0.196568564	-0.262991103	-1.157126241
cg00510787	C6orf96	no	grey	-0.229161851	-0.225981151	-0.181951114	0.352858959	-1.048965799	-1.235825792	-1.03780697	-1.03780697	0.94469716	0.05530284	-0.95622257	0.710908755	0.290286238	-0.236143557	0.972785978	0.311487984	0.167457792	0.568032919	0.822955301	0.228454141	0.650147444	-0.506558702	-0.77609464	0.245626495	-0.084623753	-0.641200966	-0.18698814
cg00510956	KHDRBS1	no	grey	0.077279282	0.143540896	-0.010537003	-0.249894457	0.243121106	0.633782243	-0.034876137	-0.034876137	0.065240001	0.934759999	0.884456045	0.012961472	0.987173372	1.586315693	0.047102735	0.982056119	0.000310963	0.012235714	0.392910087	0.667463217	0.364346127	0.007863694	3.50729082	1.912370697	0.405706821	0.175572663	0.438485843
cg00511475	CDH15	no	grey	-0.173238153	0.122002129	-0.000854462	0.523007051	-0.69537968	0.507524722	-0.002730295	-0.002730295	0.223143577	0.776856423	0.350385613	0.043146064	0.957236808	1.064028825	0.143364455	0.713353093	0.290765952	0.06917333	0.663017696	0.284697766	0.405678895	-0.146695452	0.536456449	1.160061316	-0.17847488	0.545615941	0.391817585
cg00512031	CYTL1	no	grey	0.027025835	0.165115586	-0.237543342	0.57747291	0.07403533	0.772618843	-1.572984984	-1.572984984	0.42746903	0.57253097	0.068065348	0.035236993	0.965064012	1.151971166	0.707047582	0.994018258	0.050236973	0.018966803	0.196138361	0.887451216	0.198764606	0.002605638	1.29897654	1.722005875	0.707437458	-0.051855511	0.701660947
cg00512279	SLC18A2	no	grey	-0.288932001	-0.128776466	-0.061339618	-0.06352097	-1.511503222	-0.545937198	-0.242235376	-0.242235376	0.753259525	0.246740475	-0.306729607	0.917642098	0.082812088	-0.78087627	0.692211852	0.573924989	0.073629337	0.922298267	0.569803029	1.63E-10	0.325751354	-0.241144866	-1.13294911	-0.035128607	-0.244275246	-9.788394185	-0.48711377
cg00512374	IGFBP4	no	grey	0.101700524	-0.245302917	-0.02528407	0.457864441	0.341253481	-1.406510829	-0.088213741	-0.088213741	0.384217218	0.615782782	0.114393182	0.96335066	0.036940656	-1.131465407	0.292655912	0.251360122	0.001138548	0.426319729	0.743764825	0.383945028	0.364346127	-0.599703622	-2.943648535	-0.370264569	-0.128564365	-0.415730952	-0.438485843
cg00513220	MOSC2	no	grey	-0.123334361	-0.00848547	0.222259219	0.454585987	-0.437529904	-0.025023848	1.414090743	1.414090743	0.134139308	0.865860692	0.571413942	0.400341762	0.601248716	0.096539108	0.036595111	0.573924989	0.438502333	0.87057725	0.135078338	0.498080953	0.496291702	-0.241144866	-0.358028092	-0.060192686	-0.869414291	0.302700066	-0.304262986
cg00513467	KLHL9	no	grey	-0.313155786	-0.322658109	-0.102561569	0.439544108	-1.726497183	-2.217268249	-0.462797094	-0.462797094	0.958781761	0.041218239	-1.083880575	0.928944192	0.071544939	-0.844391084	0.952106246	0.091629382	0.006840858	0.881193418	0.354107382	0.346896697	0.325751354	-1.037965241	-2.164889397	0.054928755	-0.450865019	-0.459799835	-0.48711377
cg00514407	SERPINE2	no	grey	0.059840446	0.059373037	-0.082389228	-0.183341843	0.179591417	0.205628907	-0.348662887	-0.348662887	0.203487314	0.796512686	0.390432664	0.557480497	0.443752335	-0.051829353	0.248095111	0.658252415	0.631995013	0.60408542	0.767278087	0.008846208	0.023342202	-0.181607539	0.199286349	0.218901646	-0.115047205	-2.053242877	-1.631858177
cg00514895	CPZ	no	grey	-0.18083074	0.11262431	0.104002109	-0.03202254	-0.739221957	0.456274346	0.471416792	0.471416792	0.145218129	0.854781871	0.536949168	0.044417651	0.955985678	1.051414415	0.053042874	0.533772905	0.059091606	0.208519283	0.014590917	0.051258538	0.096303692	-0.272643475	1.22847421	0.680853776	1.835917417	1.290233787	-1.016357063
cg00515905	EPS8L3	no	grey	0.125165318	0.127885152	-0.112107791	0.073031145	0.446094619	0.540815867	-0.521109546	-0.521109546	0.175200096	0.824799904	0.455435665	0.060796003	0.939603479	0.915094978	0.277578736	0.014224537	0.067075538	0.131161311	0.500034291	0.092125042	0.058781721	1.846961871	1.173435833	0.882194251	0.301000212	-1.0356223	1.2307577
cg00516481	PDE9A	no	grey	-0.068455446	-0.044824572	0.039510482	0.451120705	-0.210310649	-0.148434285	0.144874575	0.144874575	0.202434526	0.797565474	0.39268542	0.066299527	0.934234923	0.877459577	0.102139697	0.994018258	0.966293256	0.148637053	0.001607611	0.367448574	0.028365506	0.002605638	-0.014891052	0.827872913	-2.7938191	0.434803434	1.547209471
cg00518989	LIMK2	no	grey	0.196487064	-0.150438432	-0.172199783	0.244359393	0.833664849	-0.676797203	-0.955699037	-0.955699037	0.524165467	0.475834533	-0.021514047	0.896789144	0.103794577	-0.682795341	0.711592952	0.218864173	0.297246234	0.814347233	0.464935751	0.046336483	0.006501702	-0.659825324	-0.526883638	-0.089190375	0.332607058	-1.334076932	-2.186972915
cg00519208	EVI5	no	grey	0.1905757	0.407351579	-0.289585197	0.732324165	0.797359496	3.332119356	-2.185939916	-2.185939916	0.225799721	0.774200279	0.345246603	0.276104616	0.724931679	0.257896337	0.554148173	0.94620464	0.0146715	0.36890112	0.56769414	0.005755919	0.325751354	0.024014927	1.833525487	0.433090026	0.245885589	-2.239885332	0.48711377
cg00519627	CORO7	no	grey	-0.390617304	-0.186061463	0.222669214	-0.003308703	-2.535152671	-0.919767036	1.418233537	1.418233537	0.614342796	0.385657204	-0.112768556	0.660275785	0.341203512	-0.165956511	0.280438367	0.02498162	0.12127371	0.426277312	0.754848645	0.72844952	0.111870124	-1.602379401	-0.916233336	0.370307782	-0.12214012	0.137600538	-0.951285879
cg00520135	TPM1	no	grey	-0.180269595	-0.043950275	0.065948483	-0.026710548	-0.735938417	-0.145143283	0.264462229	0.264462229	0.285430647	0.714569353	0.243469402	0.44122613	0.560113814	0.054308781	0.133266635	0.87489754	0.438502333	0.932531265	0.000205185	0.13930736	0.173617334	-0.058042805	0.358028092	0.030336599	3.687855313	-0.856025938	0.760406916
cg00520708	FLJ37562	no	grey	-0.314665078	-0.26370744	-0.160367488	0.192853477	-1.740453223	-1.580420996	-0.860551362	-0.860551362	0.971800594	0.028199406	-1.24873004	0.851199055	0.149640873	-0.523919772	0.982751248	0.691113202	0.007443514	0.718096478	0.14037391	0.378537516	0.130570018	-0.160450811	-2.128222014	-0.143817203	-0.852713604	-0.421891073	-0.884156536
cg00521434	GPR61	no	grey	0.340954104	0.20704312	-0.125534682	-0.046886479	1.994537331	1.068141584	-0.607946953	-0.607946953	0.087556662	0.912443338	0.756680806	0.405074225	0.596162982	0.091435395	0.189620975	0.910461792	0.462869048	0.634289488	0.000634426	0.027101667	0.082098709	0.040738275	0.33454186	0.197712486	-3.197618866	-1.567003998	1.085663674
cg00521598	MYCBP	no	grey	0.016488939	-0.324800814	-0.155947937	0.205134925	0.043834272	-2.242847267	-0.826251605	-0.826251605	0.8512024	0.1487976	-0.526374078	0.348915041	0.652635799	0.156250312	0.910623228	0.594518572	0.048606571	0.421949299	0.23213682	0.281453094	0.010165202	-0.225834574	-1.313305019	0.37473973	-0.634255969	0.550593973	-1.992883991
cg00522034	CBLB	no	grey	-0.243159893	-0.227928046	-0.013648972	0.199988455	-1.149060402	-1.252486045	-0.045685777	-0.045685777	0.731946093	0.268053907	-0.270747863	0.925283398	0.075261872	-0.82239499	0.574384387	0.131822615	0.048606571	0.306740606	0.804763395	0.805674912	0.226476066	-0.880010077	-1.313305019	-0.513228729	-0.094331786	-0.09384016	-0.644977687
cg00522316	KHSRP	no	grey	0.029425595	-0.09128896	-0.175950198	0.514812343	0.081158375	-0.347788794	-0.986879167	-0.986879167	0.601998459	0.398001541	-0.09908525	0.657595021	0.343684189	-0.162810451	0.77155461	0.326042489	0.876864719	0.934648577	0.19946347	0.21404392	0.596701217	-0.4867258	-0.057067404	0.029351651	-0.700136631	-0.669497103	-0.224243077
cg00524288	UPP1	no	grey	-0.031476857	-0.259693078	-0.195956403	-0.102668941	-0.087319901	-1.541523064	-1.16171075	-1.16171075	0.876017987	0.123982013	-0.605611322	0.94915375	0.051197477	-0.989721444	0.943912121	0.401085737	0.008436956	0.640039282	0.091199392	0.106411305	0.023342202	-0.396762781	-2.073814216	-0.193793371	-1.040008057	-0.973012231	-1.631858177
cg00528052	JARID1B	no	grey	0.10092237	-0.245336569	-0.037756768	0.181474659	0.337956752	-1.406818602	-0.137606392	-0.137606392	0.414840794	0.585159206	0.081088547	0.942697542	0.057668218	-0.938033475	0.340750949	0.202479206	0.047020834	0.974261152	0.124658912	0.021615786	0.049366195	-0.69361957	-1.327709674	0.011324614	-0.904276669	-1.665228977	-1.306570348
cg00528967	STK24	no	grey	-0.257745791	0.151645832	0.014562239	0.174496187	-1.25859321	0.684458302	0.048902844	0.048902844	0.268770945	0.731229055	0.269587686	0.452918001	0.54856479	0.042950423	0.158634931	0.058846165	0.061009684	0.585363329	0.268020081	0.587870883	0.112410585	-1.230281836	1.214601225	0.232574488	0.571832666	-0.23071805	-0.949192793
cg00532335	LGI1	no	grey	-0.031601212	-0.003141298	-0.236567945	0.548271238	-0.087695602	-0.009102911	-1.562568594	-1.562568594	0.641943209	0.358056791	-0.145018089	0.585047073	0.416248915	-0.07961689	0.845259447	0.337237159	0.910278523	0.416426939	0.934703009	0.089573224	0.058781721	-0.472064578	-0.040825704	0.380461184	-0.029326359	-1.047821795	1.2307577
cg00532890	PBX1	no	grey	-0.321272121	-0.296908911	0.048310566	-0.089166475	-1.802340872	-1.923558769	0.182575225	0.182575225	0.799275091	0.200724909	-0.396368734	0.455330385	0.546279242	0.040643372	0.560852551	0.589332081	0.065000678	0.673469749	0.861253417	0.656349494	0.082098709	-0.229639917	-1.187082116	0.171681907	-0.064869042	0.182864845	-1.085663674
cg00534274	SLC7A11	no	grey	-0.023101821	-0.051776115	0.067141528	0.59855066	-0.062584705	-0.173702251	0.270312931	0.270312931	0.149128944	0.850871056	0.525408062	0.387914393	0.613746812	0.110234111	0.063872832	0.94620464	0.196332856	0.406354037	0.238376218	0.030003831	0.041250017	0.024014927	-0.707007016	-0.391095421	-0.622737075	1.522823294	1.384575872
cg00536175	GATA1	no	grey	0.277933635	0.233663597	0.099615657	-0.156935496	1.419323518	1.302262661	0.445366915	0.445366915	0.00703069	0.99296931	1.851972027	0.00293059	0.997107469	2.232014895	0.002399699	0.052168383	0.041106308	0.055740468	0.176622588	0.10784937	0.198764606	1.282592623	1.386091525	1.253829389	-0.752953755	0.967182388	0.701660947
cg00537910	ABCB6	no	grey	-0.114475581	-0.110816351	-0.128882877	0.18794983	-0.39701692	-0.446647548	-0.630494877	-0.630494877	0.703257405	0.296742595	-0.226590114	0.671381126	0.329987447	-0.180472585	0.780695506	0.165448595	0.573137913	0.620889893	0.160485622	0.6648097	0.762368818	-0.781336916	0.241740862	-0.206985409	0.794563869	-0.177302653	0.117834875
cg00539322	SAG	no	grey	0.386348902	0.422890352	-0.223722748	-0.207911574	2.485374732	3.622099523	-1.428908897	-1.428908897	0.12007476	0.87992524	0.619518278	0.034373747	0.965883348	1.162743125	0.363642097	0.199842886	0.002345787	0.039122383	0.646864027	0.132978698	0.112410585	0.699311307	2.629711429	1.407574701	-0.189187	-0.876217923	0.949192793
cg00539716	HTLF	no	grey	0.200533152	-0.188769839	-0.076685743	0.389105971	0.858972608	-0.939709704	-0.318572826	-0.318572826	0.351732129	0.648267871	0.152757963	0.908115446	0.092467093	-0.732982801	0.372710169	0.18451472	0.026042805	0.967382592	0.586330965	0.264358636	0.545349668	-0.733968981	-1.58431224	-0.014401732	-0.231857169	-0.577806498	0.263324947
cg00539955	PARVB	no	grey	-0.072322413	-0.027575004	-0.307347225	0.187859061	-0.22452025	-0.086484887	-2.422173569	-2.422173569	0.754445205	0.245554795	-0.308821586	0.272540059	0.728481323	0.263539659	0.919823212	0.160929441	0.526168478	0.538139551	0.792015198	0.003067309	0.198764606	0.793364498	0.278875174	0.269105088	0.101266484	-2.51324243	0.701660947
cg00540544	CSRP1	no	grey	-0.112593611	-0.172710162	-0.009731249	0.278923277	-0.388606257	-0.824537738	-0.032115547	-0.032115547	0.492714478	0.507285522	0.006374681	0.76094368	0.240211269	-0.318376627	0.350456314	0.057859723	0.324126588	0.787988492	0.162337172	0.545132501	0.082098709	-1.237623647	-0.489285343	0.103480125	-0.789582023	-0.263497925	-1.085663674
cg00540769	ACOT12	no	grey	-0.300638912	0.042453033	0.004818724	0.337220764	-1.613314063	0.139545357	0.015622003	0.015622003	0.411918742	0.588081258	0.084158452	0.496969989	0.504643553	0.002639841	0.266773698	0.781479381	0.05540546	0.963069357	0.240277852	0.70112317	0.545349668	-0.107082476	-1.256447431	0.016342435	-0.61928626	0.154205681	0.263324947
cg00544557	DSCR10	no	grey	-0.204157398	-0.304616293	-0.345526602	-0.582502558	-0.881960908	-2.008866767	-2.980416405	-2.980416405	0.983699326	0.016300674	-1.486764455	0.962214372	0.038031258	-1.118829308	0.99643435	0.724566507	0.050236973	0.35838849	0.794409095	1.02E-14	0.405678895	-0.139921745	-1.29897654	-0.445645946	0.099955793	-13.99080194	-0.391817585
cg00545573	TAOK3	no	grey	-0.224302105	-0.211118949	-0.066806328	0.030693574	-1.015339299	-1.112528095	-0.268665056	-0.268665056	0.797565558	0.202434442	-0.392685599	0.840884915	0.160125612	-0.494509203	0.746950044	0.057859723	0.167457792	0.317643445	0.793065312	0.377711208	0.198764606	-1.237623647	-0.77609464	-0.498060102	0.100691045	0.422840127	-0.701660947
cg00546491	PDE1C	no	grey	-0.009107288	0.029006749	0.018518049	-0.254559532	-0.02370199	0.091390858	0.063074045	0.063074045	0.123872217	0.876127783	0.605996095	0.062724704	0.937756708	0.90153138	0.069106852	0.910461792	0.099342248	0.24017674	0.005979468	0.956481148	0.069642405	0.040738275	1.002866017	0.619469053	2.223337463	-0.019323585	-1.157126241
cg00546897	LOC284837	no	grey	-0.20522648	-0.094758273	-0.088397813	0.646523625	-0.888799946	-0.364676591	-0.381391159	-0.381391159	0.688784012	0.311215988	-0.205908104	0.97194219	0.028255314	-1.247869872	0.692568739	0.318710838	0.248072348	0.091217802	0.018684322	0.00173728	0.15092695	-0.496603167	-0.605421643	-1.039920395	1.728522653	-2.76013028	0.821233204
cg00547018	ALG1	no	grey	-0.041710552	-0.466715737	-0.18329473	0.006362743	-0.119075579	-4.388857143	-1.049386029	-1.049386029	0.936413855	0.063586145	-0.895607507	0.977901412	0.022275272	-1.351146986	0.969054904	0.326042489	0.001138548	0.431504252	0.321133848	0.101423809	0.198764606	-0.4867258	-2.943648535	-0.36501492	-0.493313917	-0.993860081	-0.701660947
cg00547789	RAB39B	no	grey	-0.062740757	-0.266277806	-0.326651201	-0.138312326	-0.189789819	-1.605614017	-2.695569646	-2.695569646	0.939380516	0.060619484	-0.916357771	0.9864939	0.013613672	-1.564994735	0.98491212	0.934274729	1.11E-05	0.000787221	0.005019886	0.005245221	0.596701217	-0.029525398	-4.955171451	-3.103903272	-2.299306127	-2.280236197	-0.224243077
cg00547829	TUBD1	no	grey	-0.32464688	-0.251871371	-0.128137834	0.065002702	-1.834455402	-1.467286759	-0.625446293	-0.625446293	0.956675244	0.043324756	-1.062233874	0.984098076	0.016038332	-1.493810797	0.963502702	0.070794349	0.065000678	0.12236286	0.979682589	0.153185251	0.008150972	-1.15000141	-1.187082116	-0.912350379	0.00891461	-0.814783047	-2.08879062
cg00548060	NPL	no	grey	0.293945599	0.199275444	-0.265911353	0.005829208	1.554632784	1.019095949	-1.892898622	-1.892898622	0.224151442	0.775848558	0.348428466	0.053341402	0.947099642	0.971905578	0.539848584	0.594523693	0.236723571	0.54433567	0.675224279	0.619044629	0.069642405	0.225830833	0.625758497	0.264133206	-0.17055195	0.20827804	1.157126241
cg00548268	NPTX2	no	grey	-0.214029786	0.078200716	0.055700826	0.460832613	-0.946128595	0.286646382	0.215844572	0.215844572	0.224383282	0.775616718	0.347979509	0.031103175	0.969194959	1.206165279	0.105853169	0.793014984	0.526168478	0.022914807	0.99439813	0.114407594	0.93974299	-0.100718607	0.278875174	1.639883798	-0.002439701	0.941545147	0.026990905
cg00550617	KRTAP9-4	no	grey	0.087667504	0.098163179	-0.045356558	0.370786825	0.283530976	0.381532261	-0.1696898	-0.1696898	0.106832125	0.893167875	0.670268137	0.216966177	0.784159463	0.362577968	0.10379843	0.58417686	0.382485378	0.48126587	0.018899422	0.773954801	0.405678895	-0.23345565	0.417385162	0.317614936	-1.72355148	-0.111284401	-0.391817585
cg00551244	C8orf78	no	grey	0.29936063	0.491873436	-0.145094732	-0.108838229	1.602009043	4.878577048	-0.744830787	-0.744830787	0.075641279	0.924358721	0.820211143	0.01304972	0.987069227	1.583368815	0.197398027	0.040687484	0.000477083	0.011913351	0.270356594	0.301304231	0.112410585	1.390539164	3.321406415	1.923966073	-0.568063034	-0.520994769	0.949192793
cg00554173	ProSAPiP1	no	grey	-0.133264536	0.133020396	-0.210665314	0.400412545	-0.484777064	0.570603974	-1.299619577	-1.299619577	0.613919514	0.386080486	-0.112292153	0.229449443	0.77165628	0.338282996	0.811613507	0.626034091	0.84366895	0.073778261	0.367279363	0.4308063	0.198764606	-0.203402017	-0.073827934	1.132071586	-0.435003474	-0.365717954	0.701660947
cg00554250	NR1H3	no	grey	-0.204728637	0.029278853	-0.107871723	-0.563825836	-0.885611897	0.092328007	-0.49488661	-0.49488661	0.594307204	0.405692796	-0.090772709	0.825943687	0.174895342	-0.45619176	0.655711891	0.816220178	0.876864719	0.012061543	0.009298263	0.054667558	0.325751354	-0.088192673	0.057067404	-1.918597114	2.031598169	-1.262270329	-0.48711377
cg00554682	C2orf10	no	grey	-0.134053493	-0.126574054	-0.059570101	0.465149282	-0.488615132	-0.533319718	-0.233858993	-0.233858993	0.570428661	0.429571339	-0.065934707	0.432947843	0.568458497	0.062534424	0.521125687	0.730192026	0.108319381	0.567186758	0.304081742	0.329852389	0.15092695	0.136562914	-0.965293832	0.246273917	-0.517009656	-0.481680366	-0.821233204
cg00554702	CHEK1	no	grey	-0.187740502	-0.372137218	-0.12937954	0.348059643	-0.780226396	-2.855353871	-0.633870317	-0.633870317	0.94799295	0.05200705	-0.982907782	0.981348873	0.018806468	-1.42466276	0.957588449	0.364329746	0.001386243	0.175953017	0.309767966	0.136585289	0.198764606	-0.438505369	-2.858160682	-0.754603281	-0.508963495	-0.864596073	-0.701660947
cg00556408	TMPRSS6	no	grey	-0.100354962	-0.029524328	0.003206809	0.135776133	-0.335560031	-0.09317475	0.010335353	0.010335353	0.262111472	0.737888528	0.280483975	0.020705786	0.979492687	1.382878274	0.164960577	0.405310176	0.190199525	0.101911904	0.027071857	0.833299019	0.289918454	0.392212493	0.720790573	0.991775085	1.567481948	0.079199129	0.53772414
cg00557354	ARHGEF7	no	grey	0.077512391	-0.309790939	0.046470953	0.094509276	0.244006609	-2.067378628	0.174523329	0.174523329	0.368746301	0.631253699	0.132242332	0.488827842	0.512875997	0.00981407	0.19519847	0.431162749	0.146822152	0.831453838	0.380183748	0.109266593	0.000506541	-0.365358768	-0.833208414	-0.080161857	-0.420006453	0.961512597	-3.295384981
cg00559473	AAAS	no	grey	0.249085729	-0.174595095	-0.120231501	0.329024748	1.192906965	-0.837674552	-0.572967561	-0.572967561	0.411508633	0.588491367	0.084591054	0.775609518	0.225312276	-0.34618515	0.528895848	0.724566507	0.284381387	0.877265886	0.083140258	0.002790672	0.596701217	-0.139921745	-0.546098831	0.056868759	-1.080188634	-2.554291133	0.224243077
cg00560119	STXBP1	no	grey	-0.400778419	-0.320403376	-0.232052355	0.328293473	-2.656298316	-2.190544192	-1.514839833	-1.514839833	0.994220642	0.005779358	-1.937090436	0.985413885	0.014713148	-1.531264389	0.997991646	0.070794349	0.003881804	0.533665076	0.007104246	0.161961386	0.256839258	-1.15000141	-2.410966407	-0.272731218	-2.148482006	-0.790588517	-0.590338593
cg00563229	XKR8	no	grey	0.01779447	-0.091638914	-0.112238161	0.069993533	0.047482105	-0.349479225	-0.521925439	-0.521925439	0.479331536	0.520668464	0.018334002	0.408971143	0.592319105	0.087277339	0.569291	0.485654246	0.662355743	0.045388187	0.178348234	0.088850238	0.058781721	-0.31367281	-0.178908694	1.343057162	-0.748731186	-1.051341403	-1.2307577
cg00563845	PXK	no	grey	-0.221073094	-0.02555282	0.035374443	0.720573882	-0.99331183	-0.079627273	0.127861856	0.127861856	0.343270131	0.656729869	0.163333988	0.030757333	0.969544818	1.211021336	0.187922249	0.584182083	0.271898711	0.039271227	0.399791615	0.012081417	0.596701217	0.233451767	-0.565592852	1.405925533	0.398166319	1.917882138	0.224243077
cg00563926	TGFBR3	no	grey	-0.153544876	-0.175002132	-0.18848978	0.429704236	-0.587455128	-0.840524528	-1.094767729	-1.094767729	0.884072442	0.115927558	-0.634783317	0.424197577	0.577234857	0.07140182	0.94510168	0.584182083	0.642049736	0.327230819	0.038034017	0.443531464	0.325751354	0.233451767	0.192431328	-0.485145801	1.419827807	-0.353075566	0.48711377
cg00563932	PTGDS	no	grey	-0.079043039	0.131263683	-0.227324566	-0.335260501	-0.249845174	0.560336879	-1.465732515	-1.465732515	0.570715382	0.429284618	-0.066224677	0.264157454	0.737002001	0.277107133	0.797227998	0.083304968	0.053635481	0.00033925	0.439668584	0.293815694	0.256839258	-1.079329098	1.270547822	3.469479663	0.356874566	-0.531925011	-0.590338593
cg00564163	STEAP4	no	grey	-0.198623802	-0.050015171	-0.115775766	0.291956864	-0.846983216	-0.168311143	-0.544267411	-0.544267411	0.692923559	0.307076441	-0.211723506	0.658245487	0.342860155	-0.163852987	0.75107278	0.036466874	0.297246234	0.032287676	0.235729898	8.77E-05	0.082098709	-1.438101468	0.526883638	1.490963218	0.627585332	-4.057172319	-1.085663674
cg00565075	EIF3S6IP	no	grey	0.064641326	-0.16220186	-0.313145996	0.065163226	0.196551577	-0.753125992	-2.502443909	-2.502443909	0.780861966	0.219138034	-0.358252243	0.92407622	0.076374356	-0.816022441	0.931172798	0.413825084	4.15E-05	0.397899454	0.010022548	0.01352066	0.449691798	0.383183188	-4.382012208	-0.400226657	-1.999021844	-1.869002114	0.347085034
cg00565688	TP73	no	grey	-0.146108058	0.134129382	0.368786092	0.565317938	-0.548823854	0.571397533	3.356467952	3.356467952	0.080917092	0.919082908	0.790929735	0.128212746	0.872707046	0.591038803	0.018899226	0.647440055	0.941477412	0.749680144	0.027144515	0.002365688	0.545349668	-0.188800436	0.026190095	0.125123991	1.566317906	2.62604253	-0.263324947
cg00566759	DSC2	no	grey	-0.06820035	-0.282540586	0.065552343	0.60847175	-0.209382495	-1.770290759	0.262528415	0.262528415	0.481930383	0.518069617	0.015985697	0.454256625	0.547291524	0.041668734	0.255203265	0.504619221	0.075926963	0.70752226	0.011333118	0.933901641	0.82059584	0.297036211	-1.119603971	-0.150259892	-1.945650584	-0.029698862	-0.085870689
cg00567479	FARP2	no	grey	-0.218859967	-0.279916089	0.102234458	-0.137237548	-0.978358827	-1.702569668	0.460848609	0.460848609	0.623792058	0.376207942	-0.123542044	0.982389563	0.017765272	-1.449398133	0.335497878	0.040684691	0.023330232	0.293992431	0.896677111	0.294623504	0.06053366	-1.390568983	-1.632080939	-0.531663851	0.047363916	-0.53073261	-1.218003067
cg00567749	CSPG2	no	grey	-0.209096605	-0.313844341	0.007170861	-0.00347101	-0.913779611	-2.11391541	0.023447137	0.023447137	0.75782681	0.24217319	-0.314843942	0.591501181	0.410095314	-0.086085197	0.56648159	0.898584067	0.01424808	0.614062153	0.635125069	0.523701735	0.112410585	0.046441286	-1.846243665	-0.211787669	0.197140745	0.280915987	-0.949192793
cg00568128	C10orf118	no	grey	0.206420531	-0.118852156	-0.154764575	-0.055445998	0.896469761	-0.490062348	-0.817180749	-0.817180749	0.435608987	0.564391013	0.059873173	0.780980646	0.219963836	-0.356618719	0.61641817	0.658252415	0.535402778	0.769735872	0.527598816	0.027366994	0.496291702	-0.181607539	-0.27131938	-0.113658274	-0.277696187	-1.562772896	0.304262986
cg00568792	STT3A	no	grey	-0.399552688	-0.315464639	-0.035946968	0.228079459	-2.641484357	-2.107302737	-0.130190174	-0.130190174	0.92479907	0.07520093	-0.822746793	0.917789728	0.082808809	-0.780893464	0.844211363	0.046949921	0.027009681	0.611747239	0.224278934	0.996546158	0.16512359	-1.328365137	-1.568480539	-0.213427982	-0.649211517	0.001502581	0.782190877
cg00569620	ABHD10	no	grey	-0.370256707	-0.025360046	-0.07100115	0.400234924	-2.303458761	-0.078977897	-0.289516185	-0.289516185	0.726017752	0.273982248	-0.26124758	0.801277343	0.199853913	-0.398257348	0.688268951	0.093075906	0.135409481	0.650800509	0.734213944	0.68886863	0.325751354	-1.03116273	-0.868350925	-0.186552116	0.134177372	0.161863592	-0.48711377
cg00571634	WDR5B	no	grey	0.169550168	-0.311325655	-0.108175182	0.2402852	0.674537144	-2.084925519	-0.496746652	-0.496746652	0.629735831	0.370264169	-0.130458318	0.365906573	0.635408786	0.135599793	0.68553797	0.946203894	0.338142695	0.331142143	0.759347893	0.234484211	0.256839258	0.024015269	-0.470899991	0.479985546	0.119559208	-0.629886396	-0.590338593
cg00573606	COL6A3	no	grey	-0.161192387	-0.159185668	-0.028645567	0.517523332	-0.62838575	-0.73319444	-0.101132502	-0.101132502	0.576510298	0.423489702	-0.072127151	0.384648704	0.616807335	0.113905731	0.457602567	0.110293274	0.324126588	0.395468563	0.149353396	0.722606016	0.027486336	0.95745097	-0.489285343	-0.402888034	0.825784899	-0.141098427	1.560883147
cg00575744	HLA-DMB	no	grey	0.208104424	0.108720369	0.177583646	-0.400126954	0.907342337	0.435588874	1.000614766	1.000614766	0.012204418	0.987795582	1.612452926	0.00584039	0.994233479	1.932528183	0.002979552	0.283683517	0.190199525	0.225001978	0.907501563	4.44E-16	0.002496909	0.547165897	0.720790573	0.647813663	0.042152618	15	-2.6025973
cg00576250	ZNF663	no	grey	-0.033734115	-0.171430507	0.021315628	0.354730301	-0.094178275	-0.815676418	0.07332982	0.07332982	0.340936324	0.659063676	0.16629673	0.300222209	0.701259378	0.221527188	0.199033894	0.758554185	0.037095285	0.912886264	0.250153536	0.124609541	0.650147444	0.120013391	-1.430681292	0.039583328	-0.601793353	0.904448704	0.18698814
cg00577167	ALDOB	no	grey	0.321936837	0.143917749	-0.039392298	0.528847964	1.808639298	0.636099576	-0.144382226	-0.144382226	0.033862678	0.966137322	1.169248701	0.063586833	0.936871163	0.89560281	0.036119894	0.898584067	0.131761513	0.031735632	0.036704173	0.485445295	0.058781721	0.046441286	0.880211426	1.498452848	-1.435284555	-0.313859704	1.2307577
cg00577464	SHH	no	grey	0.113561477	-0.228484099	-0.170716702	0.375770573	0.392923201	-1.257266273	-0.943505641	-0.943505641	0.700222938	0.299777062	-0.222171605	0.5272919	0.474217237	-0.022992669	0.829954626	0.886729019	0.124694549	0.844329003	0.480029301	0.682486555	0.82059584	0.052209079	-0.904152532	-0.073488292	-0.318732252	-0.1659059	-0.085870689
cg00579393	REG1B	no	grey	0.27529953	0.318067584	-0.037860508	0.167077741	1.397735842	2.163066275	-0.138034092	-0.138034092	0.022250151	0.977749849	1.351637044	0.062352838	0.938129763	0.904113776	0.02477647	0.910461792	0.009163527	0.46980282	0.303100905	0.969690229	0.130570018	0.040738275	2.037937318	0.328084381	0.518412766	0.013366981	0.884156536
cg00579402	FUT6	no	grey	-0.208620607	-0.287142506	-0.327273465	0.608772448	-0.910688465	-1.818573549	-2.70467966	-2.70467966	0.981225728	0.018774272	-1.425406898	0.990066615	0.010012479	-1.698428382	0.995699302	0.023109906	0.154830006	0.525071316	0.25471601	0	0.762368818	-1.636201828	-0.81014487	-0.279781706	0.593943756	-15	0.117834875
cg00581156	HSA9761	no	grey	-0.348686756	-0.223197071	-0.185923809	0.287003397	-2.073349744	-1.212207886	-1.072230746	-1.072230746	0.97437231	0.02562769	-1.29026055	0.888111345	0.112539996	-0.647663108	0.987566622	0.100609819	0.128190174	0.860997281	0.374792303	0.154491206	0.226476066	-0.997359634	-0.892145262	0.06499822	-0.426209337	-0.811096236	-0.644977687
cg00582628	RGS20	no	grey	0.33359793	-0.072254559	-0.206982875	0.638591467	1.921308862	-0.260187845	-1.264333204	-1.264333204	0.373692706	0.626307294	0.126455383	0.541157093	0.4600756	-0.036140803	0.633885611	0.851326011	0.455333473	0.936174531	0.029092434	0.006209547	0.325751354	0.069904097	0.341670422	-0.028643178	1.536219948	-2.206940114	0.48711377
cg00584022	KRAS	no	grey	-0.179906456	-0.385968828	0.037392263	0.104798253	-0.733817209	-3.052402574	0.136105837	0.136105837	0.73682546	0.26317454	-0.278726131	0.967176411	0.033078541	-1.179423658	0.50261167	0.293893204	0.003096021	0.456520847	0.87000425	0.202668456	0.545349668	-0.531810457	-2.509196165	-0.340539385	-0.060478626	-0.69321384	-0.263324947
cg00585790	LIMS1	no	grey	-0.212905582	-0.035846092	0.178712574	-0.56898857	-0.938706369	-0.115411066	1.010163253	1.010163253	0.242148191	0.757851809	0.314888776	0.678832881	0.322694267	-0.190178755	0.079650754	0.239179418	0.430222691	0.15515652	0.986458919	0.134268213	0.112410585	-0.621276195	-0.366306687	-0.809229969	0.005920996	0.87202679	-0.949192793
cg00585846	NFKBIL1	no	grey	-0.149336415	-0.10100073	-0.046775679	0.138762605	-0.565453088	-0.395793734	-0.175850823	-0.175850823	0.517885839	0.482114161	-0.015820116	0.951732797	0.048627407	-1.01208889	0.445326063	0.005537275	0.105258274	0.656764771	0.033933047	0.335225661	0.15092695	-2.256703941	-0.977743755	-0.182590151	-1.469377136	-0.474662744	-0.821233204
cg00586909	CDKAL1	no	grey	-0.244824084	-0.344126119	-0.121244987	0.206424461	-1.161284637	-2.481751208	-0.57958324	-0.57958324	0.955454456	0.044545544	-1.050165738	0.944617256	0.055764239	-0.952614228	0.95930017	0.233247737	0.002575021	0.991356934	0.606336876	0.142888062	0.082098709	-0.632182562	-2.589219263	0.003769951	-0.217286018	-0.845004055	-1.085663674
cg00587613	GPR152	no	grey	-0.099764472	0.15738332	-0.130300341	0.157308941	-0.333072219	0.714000003	-0.640149396	-0.640149396	0.414291936	0.585708064	0.081663525	0.354980998	0.646248666	0.148764898	0.552464508	0.934274729	0.226486519	0.03997614	0.441489477	0.078094545	0.069642405	0.029525398	-0.644957644	1.398199142	0.355079644	-1.107379298	1.157126241
cg00592315	C14orf152	no	grey	0.228798722	0.319666036	-0.301537162	-0.291059212	1.046433343	2.181847549	-2.343314592	-2.343314592	0.228633408	0.771366592	0.339830314	0.093400335	0.907191956	0.728621569	0.562884939	0.615453818	0.001852055	0.025638842	0.398103533	0.302455091	0.226476066	-0.21080453	2.732346045	1.591101601	0.400003968	-0.5193391	0.644977687
cg00594118	COBRA1	no	grey	0.134830112	-0.154563117	-0.055558555	-0.032989869	0.492405384	-0.703131617	-0.215190045	-0.215190045	0.301305693	0.698694307	0.219962667	0.927087391	0.073343841	-0.833606351	0.281719165	0.680074201	0.050236973	0.642459865	0.014598174	0.006187772	0.325751354	-0.1674437	-1.29897654	-0.192153998	-1.835701479	-2.208465696	0.48711377
cg00594952	RIMS3	no	grey	0.037695677	-0.032644281	-0.163532528	0.536719315	0.10641409	-0.104045177	-0.885526859	-0.885526859	0.493693301	0.506306699	0.00551277	0.19066228	0.810283916	0.418705222	0.677454532	0.326042489	0.724727568	0.366842908	0.319304825	0.218595764	0.596701217	0.4867258	-0.139825218	0.435519872	-0.495794519	-0.660358259	0.224243077
cg00596686	STS	no	grey	0.137525641	0.106905195	0.144340426	0.281947955	0.505655043	0.426099712	0.739318847	0.739318847	0.019996994	0.980003006	1.398005284	0.009717123	0.990395668	1.711432323	0.005475886	0.413825084	0.180843991	0.212212937	0.053639378	0.015144696	0.173617334	0.383183188	0.742695918	0.673228145	-1.270516264	1.819739446	0.760406916
cg00597076	MYO1C	no	grey	-0.099701956	-0.310869624	0.015408365	0.03584472	-0.332809214	-2.079702291	0.051901621	0.051901621	0.622166956	0.377833044	-0.121670067	0.353310931	0.648314135	0.150812931	0.420689678	0.326042489	0.057223851	0.258576215	0.001460318	0.008578501	0.364346127	0.4867258	-1.24242292	-0.587411426	2.835552435	2.066588589	-0.438485843
cg00598858	PRKCSH	no	grey	-0.35649148	-0.29094573	-0.153755347	0.048743911	-2.154842592	-1.85904739	-0.809482269	-0.809482269	0.980682884	0.019317116	-1.413027709	0.942903345	0.057442331	-0.939737953	0.986912535	0.154306626	0.057223851	0.628118552	0.435612209	8.87E-05	0.096303692	-0.811615425	-1.24242292	0.201958379	-0.360899957	-4.052070852	-1.016357063
cg00600110	FAM9A	no	grey	0.087921826	0.240684257	0.040514917	0.257042653	0.284544792	1.364620271	0.149073817	0.149073817	0.028494131	0.971505869	1.244214581	0.001971579	0.998055278	2.404155837	0.013940668	0.152160777	0.000310963	0.081797546	0.022834279	0.048423128	0.364346127	0.817697284	3.50729082	1.087259727	1.641412688	1.314947159	-0.438485843
cg00600684	BRWD2	no	grey	0.21464802	0.228442118	0.028468523	-0.051422769	0.950223019	1.256905033	0.100444926	0.100444926	0.016516429	0.983483571	1.481053854	0.004289073	0.995762358	2.066606556	0.009111711	0.251360122	0.012659571	0.01157118	0.148202323	0.547448625	0.041250017	0.599703622	1.897580999	1.936622332	-0.829144989	0.261656631	1.384575872
cg00601486	H1T2	no	grey	0.226423585	0.030788718	-0.017705918	0.43810708	1.029948258	0.097555828	-0.060133208	-0.060133208	0.058422149	0.941577851	0.932392477	0.071863537	0.928596064	0.842461417	0.045648086	0.035145566	0.345294562	0.092289025	0.165621026	0.114688622	0.449691798	1.454129453	0.461810261	1.03484994	0.78088453	-0.940479664	0.347085034
cg00602891	C17orf62	no	grey	-0.301805206	-0.378353213	-0.062695648	-0.133284575	-1.623669337	-2.94284935	-0.248713363	-0.248713363	0.937204442	0.062795558	-0.901041081	0.995729685	0.004312294	-2.064261654	0.893262702	0.021355872	0.016009907	0.058579904	0.493986274	0.091923172	0.449691798	-1.670482681	-1.795611196	-1.232251341	-0.306285118	-1.036574996	-0.347085034
cg00605270	SMPDL3B	no	grey	-0.069649878	0.099455405	-0.018249913	0.353507746	-0.214671687	0.384367506	-0.062101286	-0.062101286	0.17146653	0.82853347	0.464790646	0.022572982	0.977650231	1.345381068	0.125224166	0.563754006	0.258239754	0.207831684	0.367681684	0.32587636	0.289918454	0.248910359	0.587976901	0.682288243	0.434528004	0.486947144	-0.53772414
cg00609097	TESK2	no	grey	-0.406153899	-0.183520401	-0.103691935	0.034341246	-2.7219237	-0.901249396	-0.469555452	-0.469555452	0.927604111	0.072395889	-0.839256101	0.652487454	0.348940775	-0.156218284	0.923852155	0.039953796	0.582765098	0.695736057	0.382041311	0.828546379	0.034293721	-1.398441947	-0.234506466	0.157555488	0.417889674	-0.081683176	-1.464785389
cg00611397	GTPBP5	no	grey	0.301119138	0.330129878	0.012746754	0.547300036	1.617573177	2.307242589	0.042527625	0.042527625	0.009949923	0.990050077	1.701150297	0.004855089	0.995202931	2.012772815	0.006618606	0.097549215	0.021675745	0.071826902	0.592898035	0.429216161	0.001152045	1.01077622	1.664025975	1.143712863	-0.227019989	0.367323934	2.93853052
cg00612467	HADHSC	no	grey	0.016296833	-0.04076236	-0.098755905	0.450065492	0.043299727	-0.133281628	-0.44032972	-0.44032972	0.376953361	0.623046639	0.122682384	0.840744178	0.160018489	-0.494799839	0.447395611	0.124317857	0.61208988	0.649824702	0.362138769	0.011861537	0.496291702	-0.905466485	-0.213184801	0.187203784	-0.441124979	-1.925859046	-0.304262986
cg00613255	INS	no	grey	-0.21693641	0.093571599	-0.285874026	0.180260939	-0.965457206	0.358867682	-2.138380112	-2.138380112	0.79053004	0.20946996	-0.377848256	0.220783715	0.78015309	0.355002968	0.93082431	0.396900852	0.000687031	0.00553356	0.252391269	0.017465534	0.049366195	-0.401317969	3.163023633	2.256995397	0.597925674	-1.757818143	1.306570348
cg00613344	KIAA1822L	no	grey	0.163865795	0.391267384	-0.064824946	-0.045994309	0.642985869	3.130181887	-0.258989003	-0.258989003	0.046915225	0.953084775	1.027656202	0.034487889	0.965804435	1.16130339	0.064478888	0.165454471	0.016638337	0.505238904	0.638580253	0.785036182	0.023342202	0.781321492	1.778890089	0.296503216	-0.194784515	-0.105110326	1.631858177
cg00614413	PTPRS	no	grey	-0.020382441	-0.020046562	-0.244075314	0.051045748	-0.054791485	-0.061375663	-1.643725384	-1.643725384	0.655059683	0.344940317	-0.161226046	0.189570512	0.811266269	0.421199222	0.856215244	0.514242963	0.345294562	0.09004213	0.473039061	0.004597755	0.762368818	0.288831643	0.461810261	1.045554239	0.325102996	-2.337454209	-0.117834875
cg00615241	PRTN3	no	grey	-0.01017611	0.005130453	-0.048995012	0.083015288	-0.026565498	0.014964573	-0.185594243	-0.185594243	0.234930135	0.765069865	0.328031276	0.022528083	0.977686908	1.346245773	0.214686143	0.886729019	0.190199525	0.003617	0.001014022	0.739703431	0.405678895	0.052209079	0.720790573	2.441651549	2.993952577	0.130942367	-0.391817585
cg00615377	RBM9	no	grey	-0.328267527	-0.181223583	-0.020629991	-0.164410439	-1.869292536	-0.884671633	-0.070798284	-0.070798284	0.77125964	0.22874036	-0.339627204	0.37255764	0.628937856	0.127776531	0.628969332	0.405310176	0.331086671	0.429219899	0.227977346	0.943919173	0.010165202	0.392212493	-0.480058303	-0.367320152	-0.642108306	0.025065192	-1.992883991
cg00615915	SERPINB8	no	grey	0.311313639	-0.215815021	-0.309970011	-0.249735561	1.709554002	-1.150750971	-2.45828501	-2.45828501	0.677259404	0.322740596	-0.190116408	0.911820846	0.088671485	-0.751186023	0.886527657	0.98205587	0.018655412	0.772779453	0.425819167	0.002522502	0.82059584	-0.007863804	-1.729195146	-0.111944434	-0.370774794	-2.598168415	-0.085870689
cg00616129	STYK1	no	grey	-0.339389334	0.057275846	-0.101017869	0.133870526	-1.978819015	0.197098102	-0.453630472	-0.453630472	0.698994864	0.301005136	-0.220396099	0.516617419	0.484699729	-0.013497228	0.727086607	0.747169305	0.876864719	0.891670738	0.963356911	0.077623456	0.034293721	0.126580978	-0.057067404	-0.049795485	-0.016212783	-1.110007026	-1.464785389
cg00616135	LACTB	no	grey	0.118637392	0.315746583	0.046746443	0.180466348	0.415859428	2.135969765	0.175723352	0.175723352	0.018310715	0.981689285	1.436264692	0.001316613	0.998702641	2.579511711	0.00867077	0.170074589	4.98E-05	0.126178624	0.000666996	0	0.130570018	0.769360571	4.30309925	0.899014212	3.175876669	15	0.884156536
cg00616369	NCL	no	grey	-0.380873536	-0.087104881	0.088662781	0.007217244	-2.422466708	-0.32780362	0.382858933	0.382858933	0.534484436	0.465515564	-0.031035798	0.889286007	0.111480448	-0.6517713	0.275536754	0.016773631	0.050236973	0.660086721	0.306752562	0.695178606	0.057669177	-1.775372903	-1.29897654	-0.180399004	0.513211801	0.157903602	-1.239056244
cg00617305	TMEM58	no	grey	-0.293739639	-0.312371822	0.074635003	0.334589659	-1.55284716	-2.09693765	0.307983679	0.307983679	0.765368599	0.234631401	-0.328583871	0.785608233	0.21553142	-0.365459413	0.493759259	0.970098013	0.017960478	0.201376024	0.932224633	0.916827814	0.325751354	0.013184385	-1.745682121	-0.695992238	0.030479425	-0.03771222	-0.48711377
cg00618396	VBP1	no	grey	0.274565709	-0.294966333	-0.200864258	-0.163558273	1.391755173	-1.902401588	-1.206829071	-1.206829071	0.709707882	0.290292118	-0.23613476	0.991232668	0.008840054	-1.752515093	0.86025605	0.713353093	9.55E-05	0.000930906	0.004014538	0.001202514	0.82059584	-0.146695452	-4.020079321	-3.031094201	-2.396364463	-2.919910014	0.085870689
cg00619207	DENND2D	no	grey	-0.04620686	-0.176732809	-0.246397154	0.528588537	-0.133570358	-0.852694734	-1.669286145	-1.669286145	0.853491254	0.146508746	-0.533106452	0.975232941	0.024940494	-1.302064948	0.948845126	0.348689632	0.209970893	0.149983681	0.808311816	8.72E-11	0.173617334	-0.457560965	-0.677840904	-0.823955991	0.092421073	-10.05954864	0.760406916
cg00620024	PPP6C	no	grey	0.210545297	0.288402228	0.154711582	0.423659857	0.923220056	1.831922021	0.816775653	0.816775653	0.006167525	0.993832475	1.908859084	0.004456264	0.995600285	2.049999127	0.001611638	0.283683517	0.027002133	0.149050532	0.966864697	0.01670777	0.001498873	0.547165897	1.568601921	0.826666468	-0.014634297	1.777081521	2.824235066
cg00620223	CENPF	no	grey	0.194814499	-0.29484612	-0.207117932	0.140932722	0.82331227	-1.901096829	-1.26561833	-1.26561833	0.765060521	0.234939479	-0.328014003	0.971324999	0.028890997	-1.23820748	0.893939646	0.523961283	0.00223832	0.359898228	0.302180765	0.067295934	0.130570018	-0.280700803	-2.650077798	-0.443820292	-0.519733184	-1.172011175	-0.884156536
cg00620629	C6orf113	no	grey	-0.045352011	-0.321072156	-0.071730591	-0.023897964	-0.130788796	-2.172184404	-0.293192996	-0.293192996	0.750782097	0.249217903	-0.302390766	0.612227792	0.389261832	-0.108728182	0.712608879	0.718948498	0.044326079	0.989529739	0.263402941	0.885467277	0.065976598	-0.143302219	-1.353340685	-0.004571149	0.57937938	-0.052827484	-1.180610085
cg00620857	ACOT4	no	grey	0.293905366	0.050156032	-0.086516628	-0.169772404	1.554283878	0.168858673	-0.371030172	-0.371030172	0.10131799	0.89868201	0.69328344	0.230416397	0.770523692	0.336456624	0.149725888	0.029135524	0.756644689	0.395076988	0.01970345	0.005010529	0.058781721	1.535577161	0.121108012	0.403318266	-1.705457723	-2.300116453	1.2307577
cg00622552	ODF3L1	no	grey	-0.071741743	-0.181231314	-0.34915731	0.606398244	-0.22236973	-0.884727182	-3.037261222	-3.037261222	0.900566371	0.099433629	-0.701436714	0.994444494	0.005604301	-1.950448515	0.974715138	0.174790731	0.0397303	0.000733702	0.041397339	0.001786873	0.596701217	-0.757481601	-1.400878152	-3.134480289	-1.383027575	-2.747906315	0.224243077
cg00622677	TSPAN5	no	grey	-0.0328697	-0.248342046	-0.040928728	0.188785915	-0.091542174	-1.434454726	-0.150811573	-0.150811573	0.579547493	0.420452507	-0.075253058	0.822170033	0.178899165	-0.446361692	0.487443627	0.485654246	0.003881804	0.425867195	0.29203537	0.555637622	0.173617334	-0.31367281	-2.410966407	-0.370725812	-0.534564545	0.255208356	-0.760406916
cg00623593	DOCK1	no	grey	-0.067145298	-0.193512387	-0.251115551	-0.036161621	-0.205555822	-0.975145395	-1.721907966	-1.721907966	0.881932052	0.118067948	-0.62683799	0.748726901	0.252427422	-0.296833473	0.960497756	0.088777371	0.55411313	0.844836366	0.569995947	0.383389168	0.364346127	-1.05169772	-0.256401559	0.0732274	0.244128233	-0.416360162	-0.438485843
cg00625425	ANKRD38	no	grey	0.006909887	-0.024443379	-0.241339297	0.230055386	0.017869235	-0.075900384	-1.613885467	-1.613885467	0.625355996	0.374644004	-0.125351218	0.164206144	0.836716722	0.483580602	0.838539216	0.685589601	0.703708326	0.01280916	0.726154089	0.574862491	0.049366195	-0.163935779	-0.152607311	1.892479353	-0.138971213	-0.240436028	1.306570348
cg00625653	WNT7A	no	grey	-0.019128943	-0.281521067	0.135740652	0.643903067	-0.051238128	-1.759695724	0.677809197	0.677809197	0.360728294	0.639271706	0.141789796	0.320830224	0.680748021	0.192694729	0.143982617	0.898584067	0.027991815	0.863778498	0.341665188	0.000963995	0.405678895	-0.046441286	-1.552968933	0.063597611	-0.466399269	3.015925281	0.391817585
cg00626119	NTRK1	no	grey	0.038876611	-0.009053976	-0.287136087	0.540764929	0.110110948	-0.026749997	-2.154485106	-2.154485106	0.604708169	0.395291831	-0.102052165	0.74458968	0.256387679	-0.290072853	0.844682884	0.702201273	0.977525122	0.378471094	0.034129264	0.000743499	0.130570018	0.153538388	0.009872073	-0.421967285	1.466873082	-3.1287195	0.884156536
cg00626466	GNS	no	grey	-0.011666607	0.272620962	0.008309574	-0.233807865	-0.030587737	1.668753057	0.027282908	0.027282908	0.06226452	0.93773548	0.904729361	0.00148904	0.998532275	2.52606366	0.038147918	0.495085288	9.55E-05	0.018209409	0.146090041	0.000229713	0.034293721	0.305319979	4.020079321	1.739704147	0.835379389	3.638814356	1.464785389
cg00629217	LNX1	no	grey	0.277758096	0.329451028	0.01405995	0.674644116	1.41787906	2.298977447	0.047130961	0.047130961	0.010727362	0.989272638	1.668477068	0.037660522	0.962629825	1.12308367	0.007010821	0.558695827	0.00282457	0.047867071	0.584267762	0.294398351	0.82059584	0.252824572	2.549047611	1.319963148	-0.233388076	-0.531064627	0.085870689
cg00629585	GFI1B	no	grey	-0.38914237	0.309275273	-0.14402447	-0.67427897	-2.517878464	2.061502766	-0.73701569	-0.73701569	0.687724519	0.312275481	-0.204432118	0.23435059	0.766688031	0.329103954	0.791350645	0.356455628	0.00018939	0.155272775	0.008026421	0.134244502	0.069642405	-0.447994524	3.722643971	0.808904684	2.09547807	-0.872103493	-1.157126241
cg00630164	KCNQ4	no	grey	-0.238383047	-0.275010789	0.217878815	-0.167661906	-1.114357562	-1.692901226	1.370234914	1.370234914	0.587050699	0.412949301	-0.083073269	0.899994217	0.100752096	-0.695715917	0.261186041	0.251360122	0.004436228	0.022131586	0.189025553	0.175695035	0.03973152	-0.599703622	-2.352986161	-1.654987457	-0.723479483	0.755240512	-1.40086482
cg00630249	CYB561D1	no	grey	-0.220662823	-0.092309738	-0.036426983	0.225075513	-0.990530989	-0.35272778	-0.132148854	-0.132148854	0.569186923	0.430813077	-0.064681127	0.504152834	0.497218138	-0.002423041	0.467970516	0.589337253	0.642049736	0.518178851	0.922282623	0.173573712	0.069642405	-0.229636105	-0.192431328	0.285520316	0.035135974	-0.760516048	-1.157126241
cg00630583	POLE	no	grey	-0.318397157	-0.045390819	0.043896851	0.16558326	-1.775251765	-0.150574474	0.163408707	0.163408707	0.472560653	0.527439347	0.024512446	0.761110081	0.240104243	-0.318570169	0.267111595	0.046121838	0.544718047	0.773213956	0.570716109	0.941863095	0.130570018	-1.336093393	-0.263828236	-0.111700316	0.243579869	-0.02601222	-0.884156536
cg00631230	VPS33A	no	grey	-0.082166988	-0.111521964	-0.107119683	0.276394899	-0.261891643	-0.450395019	-0.490289274	-0.490289274	0.617040714	0.382959286	-0.115817399	0.93171125	0.06868772	-0.862090902	0.672833672	0.170068655	0.057223851	0.548937104	0.28313865	0.000302151	0.015564411	-0.769375724	-1.24242292	0.260477413	-0.548000844	-3.519776231	-1.807867299
cg00633969	PARP9	no	grey	0.203283732	0.331304248	0.076348362	0.47491366	0.876391601	2.321583792	0.31682241	0.31682241	0.008725051	0.991274949	1.758202011	0.028038599	0.972200669	1.251213695	0.003413327	0.333482903	0.033422448	0.106553397	0.043954851	0.569150025	0.325751354	0.476926427	1.475961746	0.9724327	-1.356993189	-0.244773241	-0.48711377
cg00635481	ZNF76	no	grey	-0.202750252	-0.252199221	-0.093543647	0.066261808	-0.872999531	-1.470357503	-0.410269671	-0.410269671	0.867520399	0.132479601	-0.576820991	0.429604273	0.571908157	0.065901412	0.858882065	0.528849788	0.180843991	0.43927107	0.361207017	0.805722148	0.028365506	-0.276667665	-0.742695918	0.357267398	-0.442243821	-0.093814698	-1.547209471
cg00636639	MRRF	no	grey	-0.035649528	-0.247011509	-0.14352393	0.102776884	-0.100062497	-1.4221836	-0.733373804	-0.733373804	0.812446923	0.187553077	-0.425845811	0.953935966	0.046439505	-1.032082423	0.875516402	0.152160777	0.008436956	0.195992349	0.395617832	0.853177959	0.023342202	-0.817697284	-2.073814216	-0.707760882	-0.402724141	-0.068960372	-1.631858177
cg00638514	OTOP3	no	grey	-0.330534493	0.102777249	-0.06106649	0.751809544	-1.891308026	0.404822273	-0.240936792	-0.240936792	0.548116958	0.451883042	-0.043943961	0.180446402	0.82043933	0.442621777	0.50478606	0.604948171	0.176296374	0.006566031	0.035949564	0.124558007	0.596701217	-0.218281832	0.753756619	2.182697087	1.444306373	-0.904628351	0.224243077
cg00642303	CENTB2	no	grey	-0.067322057	-0.124959626	-0.065401802	0.149103419	-0.20619557	-0.524149955	-0.261794687	-0.261794687	0.502255499	0.497744501	-0.001963533	0.601844055	0.39951751	-0.097434186	0.476312549	0.707765474	0.117926723	0.85094425	0.060834291	0.266918776	0.15092695	0.150110627	-0.928387771	-0.070098892	-1.215851551	-0.573620876	-0.821233204
cg00643392	RTBDN	no	grey	0.122832005	0.101781564	-0.085992823	0.517607337	0.435191545	0.399752562	-0.368163815	-0.368163815	0.145580843	0.854419157	0.535865773	0.336857851	0.664582366	0.171523331	0.197056289	0.839587656	0.324126588	0.931823056	0.129486696	0.959984239	0.173617334	0.075933955	-0.489285343	-0.030666548	-0.887774852	0.017735897	0.760406916
cg00644033	MUC3B	no	grey	0.145686141	-0.086099965	-0.08452675	0.288106373	0.546666439	-0.323065463	-0.360184141	-0.360184141	0.274789432	0.725210568	0.259969978	0.044224193	0.956152432	1.053310086	0.320399036	0.239179418	0.652170508	0.435590797	0.039435339	0.705149901	0.82059584	0.621276195	0.185638844	0.360921305	1.404114419	0.151718551	-0.085870689
cg00645579	IRF7	no	grey	-0.019743377	-0.05128629	-0.120050099	-0.558850774	-0.052976837	-0.17326763	-0.571786872	-0.571786872	0.489734939	0.510265061	0.009008915	0.869701659	0.131057925	-0.581506716	0.595910389	0.283683517	0.498962299	0.201811725	0.883140037	0.330921738	0.096303692	-0.547165897	-0.301932268	-0.695053606	0.053970426	-0.480274703	-1.016357063
cg00645922	TMED7	no	grey	-0.280687741	-0.394131654	-0.020286675	0.065538765	-1.442095613	-3.172767506	-0.069535085	-0.069535085	0.889033071	0.110966929	-0.653776437	0.844479131	0.156454434	-0.50458213	0.770602177	0.165430967	0.051912965	0.71731605	0.95831689	0.917968887	0.069642405	-0.781383192	-1.284724166	-0.144289452	-0.018490857	-0.037172038	-1.157126241
cg00646140	ARSD	no	grey	-0.191983125	-0.092360681	-0.311362127	0.473426172	-0.805931691	-0.352974915	-2.477582716	-2.477582716	0.901238523	0.098761477	-0.704382427	0.841969403	0.158771684	-0.498196953	0.973042283	0.457960031	0.865772375	0.716269257	0.083971951	0.002118383	0.705456986	-0.339172423	-0.062596276	-0.144923689	-1.075865755	-2.673995498	-0.151529461
cg00646492	GSTO1	no	grey	-0.249381354	-0.353300598	0.105482036	-0.487958007	-1.195117636	-2.600470414	0.480338399	0.480338399	0.728648695	0.271351305	-0.26543809	0.766151609	0.235029131	-0.327848309	0.430042976	0.886727456	0.000249927	0.829018371	0.006818123	0.795259147	0.006501702	-0.052209844	-3.60218747	-0.081435845	-2.166335138	-0.099491327	-2.186972915
cg00647741	ZNF274	no	grey	-0.367990628	0.040784992	-0.102028455	0.522717044	-2.27855687	0.133365076	-0.459623197	-0.459623197	0.736618567	0.263381433	-0.278384849	0.327012401	0.674438059	0.184405782	0.760197768	0.199842886	0.955068073	0.39005195	0.391605894	0.759624816	0.15092695	-0.699311307	-0.019965673	0.408877547	-0.40715078	0.119400856	0.821233204
cg00648153	SLC17A5	no	grey	-0.239784757	-0.188225033	-0.127765231	0.328058122	-1.124481683	-0.935681002	-0.62292816	-0.62292816	0.888753016	0.111246984	-0.652681758	0.947233596	0.053138913	-0.973557336	0.913666457	0.44892749	0.062979051	0.059960474	0.341936154	0.186486685	0.173617334	-0.3478238	-1.200803886	-1.222134941	0.466054978	-0.72935217	0.760406916
cg00648883	LOC196549	no	grey	-0.154397424	0.018553358	-0.165036279	0.446276744	-0.59195725	0.056531453	-0.897514216	-0.897514216	0.668002609	0.331997391	-0.177835333	0.880637117	0.120093383	-0.619450925	0.803915247	0.194633437	0.573137913	0.1187551	0.074712217	0.443024599	0.82059584	-0.710782549	-0.241740862	-0.925347732	-1.126608376	-0.353572159	-0.085870689
cg00650762	EPHB2	no	grey	-0.358827954	-0.135964879	0.061784907	0.30522642	-2.179624928	-0.58799332	0.244356948	0.244356948	0.616839914	0.383160086	-0.115589742	0.786203778	0.214839237	-0.366856404	0.362073207	0.100619275	0.724727568	0.908302421	0.158426709	0.328695756	0.189176553	-0.997318815	-0.139825218	-0.041769528	0.800171599	-0.483205903	-0.723132692
cg00650876	YBX1	no	grey	-0.083255777	-0.257084612	0.046038504	0.283219568	-0.266131486	-1.516538812	0.172643696	0.172643696	0.490585402	0.509414598	0.008255383	0.856970781	0.143935624	-0.54080171	0.278333453	0.426787639	0.004243916	0.437279689	0.013706743	0.808606022	0.545349668	-0.369788167	-2.372233204	-0.359240695	-1.863065739	0.092263029	0.263324947
cg00651216	HSP90AB1	no	grey	-0.068121801	0.135503768	-0.11462459	0.534255808	-0.209096925	0.585255159	-0.536954085	-0.536954085	0.352936241	0.647063759	0.151273748	0.038728674	0.961615686	1.110937378	0.46322286	0.781479381	0.310494434	0.213139748	0.055538092	0.49925316	0.705456986	0.107082476	0.50794618	0.671335553	-1.255409047	0.301679178	0.151529461
cg00653387	PTN	no	grey	-0.149844674	-0.010703213	0.065847299	0.657276235	-0.568090755	-0.031793176	0.263967865	0.263967865	0.220731121	0.779268879	0.355106436	0.034504288	0.965809578	1.161096936	0.099145622	0.141711714	0.703708326	0.461715307	0.280854553	0.475905248	0.93974299	0.848594249	0.152607311	0.335625728	0.551518532	0.322479506	0.026990905
cg00654814	MGAT5B	no	grey	0.067544767	0.055818638	0.14982984	0.210349455	0.207002408	0.191227822	0.779865889	0.779865889	0.037600347	0.962399653	1.123778148	0.072995314	0.927583815	0.835675026	0.01035268	0.898584067	0.592467066	0.482221685	0.344083787	0.294743567	0.198764606	0.046441286	0.227335786	0.316753263	-0.463335791	0.530555665	-0.701660947
cg00654816	ZNF509	no	grey	-0.060581793	-0.233738135	-0.108180486	0.541711573	-0.182184452	-1.302916419	-0.496779184	-0.496779184	0.756089542	0.243910458	-0.311739583	0.700222426	0.30104894	-0.220332902	0.787376393	0.364323082	0.131761513	0.817421415	0.525148777	0.436363626	0.93974299	-0.438513313	-0.880211426	0.087553989	-0.279717641	-0.360151458	-0.026990905
cg00655307	ESR1	no	grey	0.034287962	-0.130669414	0.013683489	0.429909438	0.095873614	-0.556881809	0.045806996	0.045806996	0.229019498	0.770980502	0.339097546	0.249325808	0.751742256	0.302202769	0.134332411	0.958146626	0.714190839	0.049128106	0.53282712	0.119900782	0.198764606	0.018568025	-0.146185725	1.308669976	0.273413678	-0.921177985	-0.701660947
cg00655779	CCT7	no	grey	-0.316714578	-0.176369865	-0.035557602	0.157637951	-1.759512022	-0.850135452	-0.128605791	-0.128605791	0.783412159	0.216587841	-0.363335931	0.801577012	0.199410785	-0.399221361	0.671010586	0.476327413	0.009945441	0.674715004	0.181608473	0.282320862	0.82059584	-0.322094424	-2.002375943	0.170879632	-0.740863893	-0.549257029	0.085870689
cg00657095	PPARD	no	grey	-0.20798249	-0.331404944	-0.357067211	0.543968399	-0.906552812	-2.322816015	-3.163456827	-3.163456827	0.986986035	0.013013965	-1.584560365	0.973111169	0.027113696	-1.265781275	0.997239221	0.005167414	0.026042805	0.572041743	0.150896293	0.36809367	0.762368818	-2.286726726	-1.58431224	-0.242572279	-0.821321428	-0.434041651	-0.117834875
cg00657582	CHD8	no	grey	-0.027821273	-0.17230441	-0.039904279	0.148904582	-0.076386217	-0.821723011	-0.146517754	-0.146517754	0.458627425	0.541372575	0.037509983	0.774675336	0.226355669	-0.344178628	0.381314896	0.804596061	0.034610558	0.952027981	0.468504556	0.168706061	0.096303692	-0.094422098	-1.460791405	0.021350287	-0.329286181	-0.772869313	1.016357063
cg00658007	C1orf36	no	grey	0.015209653	-0.022570329	-0.218734023	-0.484810752	0.040285332	-0.069665073	-1.378738947	-1.378738947	0.589444753	0.410555247	-0.085598397	0.827416525	0.173372535	-0.459989705	0.802798414	0.898584067	0.943851795	0.077059502	0.140015928	0.003669536	0.130570018	0.046441286	0.025096194	-1.113173804	0.853822556	-2.435388829	-0.884156536
cg00658626	CCDC63	no	grey	-0.189655162	-0.185596701	-0.083857535	0.044071351	-0.791776905	-0.916366213	-0.356562674	-0.356562674	0.774390586	0.225609414	-0.345612787	0.874462058	0.126296622	-0.597578271	0.758272145	0.543670901	0.00576534	0.680889768	0.637714683	0.456933226	0.130570018	-0.264663911	-2.239175062	-0.166923192	-0.195373583	-0.340147261	-0.884156536
cg00659129	DDEF1	no	grey	0.228952802	0.284169648	0.037935895	-0.368542575	1.047507501	1.787296629	0.138345075	0.138345075	0.011851011	0.988148989	1.625214618	0.006545696	0.993531521	1.883014196	0.006155377	0.20515344	0.010786245	0.226257094	0.981314967	0.205523053	0.405678895	0.687921196	1.9671297	0.645397795	0.008191577	0.687139457	0.391817585
cg00659953	C16orf24	no	grey	-0.420817293	-0.275062862	-0.132347233	0.137588097	-2.90650388	-1.693429607	-0.654205789	-0.654205789	0.977053203	0.022946797	-1.338247936	0.990255738	0.009826007	-1.706592946	0.980251737	0.184508622	0.011229887	0.375985513	0.011269441	0.00950485	0.405678895	-0.733983336	-1.949624627	-0.424828888	-1.948097642	-2.022054725	-0.391817585
cg00660989	BTBD5	no	grey	0.080257481	0.185724655	0.200218901	0.688463586	0.254507433	0.917301872	1.200845299	1.200845299	0.01713714	0.98286286	1.465031651	0.000708261	0.999302631	2.848776656	0.004004594	0.014224537	0.001942413	0.038895813	0.120745627	0	0.028365506	1.846961871	2.711658495	1.410097143	0.918128589	15	1.547209471
cg00661202	CHCHD4	no	grey	0.14435922	-0.289490592	0.01929384	0.320682548	0.539905251	-1.843500502	0.065898555	0.065898555	0.32200082	0.67799918	0.191113027	0.74263708	0.258587101	-0.286363146	0.188235275	0.874899263	0.023339535	0.646897232	0.911161627	0.678296909	0.364346127	-0.058041949	-1.631907809	-0.189164707	-0.040404579	-0.168580162	-0.438485843
cg00661485	FOXI1	no	grey	0.2144363	0.044584424	0.03671093	-0.651138706	0.948819825	0.147528697	0.133310313	0.133310313	0.033983215	0.966016785	1.167705541	0.024941609	0.975292993	1.302045531	0.016947479	0.781479381	0.034610558	0.126158096	0.046019431	0.721366653	0.173617334	0.107082476	1.460791405	0.899084873	1.337058754	0.141843938	-0.760406916
cg00662556	GALR1	no	grey	-0.130222985	0.098928271	0.193769778	0.240273576	-0.470097338	0.385358348	1.14189504	1.14189504	0.092924432	0.907075568	0.730840089	0.033075053	0.967245636	1.179469455	0.025034756	0.514242963	0.171834558	0.058226525	0.51776025	0.013321535	0.762368818	-0.288831643	0.76488949	1.23487913	0.285871295	1.875445716	0.117834875
cg00665395	TTLL4	no	grey	-0.251199362	-0.368992346	-0.155112437	0.289564118	-1.208761566	-2.811735845	-0.819842284	-0.819842284	0.975087291	0.024912709	-1.302549053	0.982710294	0.017441129	-1.457395405	0.983685565	0.003897103	0.019373759	0.50527668	0.702211448	0.266956509	0.82059584	-2.409258087	-1.712786101	-0.296470745	-0.153532095	-0.573559486	-0.085870689
cg00666446	ZNF670	no	grey	-0.172312888	-0.097972868	-0.268514811	0.364834976	-0.690122883	-0.380582757	-1.923938934	-1.923938934	0.882498492	0.117501508	-0.628926564	0.781463206	0.219609988	-0.357317916	0.96313723	0.462508048	0.242351238	0.550276039	0.878187361	0.405948	0.012611144	-0.334880706	-0.615554758	-0.259419397	0.056412817	-0.391529594	-1.899245512
cg00666746	SYDE1	no	grey	-0.039051565	-0.125928405	-0.19252134	0.64313383	-0.110660569	-0.52964448	-1.130660073	-1.130660073	0.746624805	0.253375195	-0.295205909	0.260074418	0.741205939	0.28387237	0.87541909	0.647440055	0.220396805	0.802778592	0.682779844	0.951359756	0.496291702	0.188800436	-0.656794706	0.095404217	0.165719308	0.021655224	0.304262986
cg00668685	SLC39A5	no	grey	-0.201041005	0.049750255	-0.156117231	0.470152033	-0.862175658	0.167282575	-0.827553195	-0.827553195	0.677592038	0.322407962	-0.190564246	0.018996651	0.981183004	1.420292971	0.800226512	0.467093654	0.043979693	0.058799058	0.135057353	0.896897292	0.596701217	0.330596033	1.35674781	1.230629633	0.869481766	-0.047257287	0.224243077
cg00669623	CDC2L2	no	grey	0.066026392	0.144288655	-0.15545029	0.217301781	0.201518769	0.638384027	-0.822431172	-0.822431172	0.289833316	0.710166684	0.236821699	0.622144435	0.379166705	-0.12013981	0.484104935	0.970098013	0.943851795	0.497415682	0.409160743	0.183663679	0.041250017	0.013184385	-0.025096194	-0.303280527	-0.388106042	-0.735976721	1.384575872
cg00669856	SPRY1	no	grey	-0.059022133	-0.429180494	-0.019542605	-0.03585919	-0.176740129	-3.725847318	-0.066807422	-0.066807422	0.709742226	0.290257774	-0.236186144	0.962511813	0.037776119	-1.121752662	0.562505919	0.568823266	0.000801011	0.167369375	0.561380098	0.250143009	0.405678895	-0.245022648	-3.096361551	-0.776324007	0.250742988	-0.601811629	-0.391817585
cg00671161	ATP7B	no	grey	-0.253550072	-0.248351794	-0.041376461	-0.249019746	-1.226528518	-1.434544841	-0.152696873	-0.152696873	0.815729994	0.184270006	-0.433515354	0.828346713	0.172613536	-0.461895156	0.717631044	0.044508388	0.163165305	0.940518952	0.240421783	0.629549121	0.192803817	-1.351558139	-0.787372182	0.026632449	0.619026187	-0.200970378	-0.714884372
cg00672638	ARHGAP26	no	grey	-0.147818878	-0.351630658	-0.034740689	0.154577075	-0.557609473	-2.578601285	-0.125294484	-0.125294484	0.794017971	0.205982029	-0.385140673	0.817326094	0.183723481	-0.434805339	0.680798041	0.669136723	0.012659571	0.318096245	0.337340784	0.94017925	0.256839258	-0.174485135	-1.897580999	-0.497441457	-0.471931151	0.026789338	0.590338593
cg00673020	MOSPD1	no	grey	-0.049865	-0.323850625	0.03821809	0.14668046	-0.145611056	-2.231482136	0.139510497	0.139510497	0.540614974	0.459385026	-0.03679317	0.698318036	0.303212569	-0.217222805	0.323869796	0.827884873	0.000619626	0.289597751	0.001735267	0.005373149	0.364346127	-0.082030053	-3.20787019	-0.538204815	-2.760633817	2.269771077	0.438485843
cg00673191	DOPEY2	no	grey	0.01210822	-0.184376803	-0.165002447	0.671351615	0.031785975	-0.907469489	-0.897243656	-0.897243656	0.731774808	0.268225192	-0.270470439	0.756041826	0.245114931	-0.309600237	0.844880063	0.626034091	0.062979051	0.091946033	0.090953003	0.484162051	0.069642405	0.203402017	-1.200803886	-1.036467002	-1.041182955	-0.315009254	1.157126241
cg00676660	ADAMTS9	no	grey	-0.231067585	-0.168994689	0.180977349	0.307280189	-1.062309071	-0.798936038	1.029455652	1.029455652	0.435360095	0.564639905	0.060121385	0.178034014	0.823082214	0.44846702	0.172348403	0.724566507	0.810748621	0.675968303	0.430588672	0.080414583	0.112410585	0.139921745	-0.091113781	-0.170073668	0.3659374	1.094665185	-0.949192793
cg00677811	CCM2	no	grey	-0.326037798	-0.325569768	-0.051738837	-0.06661871	-1.847791488	-2.252070436	-0.197824028	-0.197824028	0.922188774	0.077811226	-0.807927749	0.898785657	0.101783343	-0.691293292	0.859809273	0.054007766	0.051912965	0.225575992	0.082309613	0.032040708	0.003197099	-1.267543785	-1.284724166	0.646707124	-1.084549439	-1.494297902	-2.495243854
cg00678539	MNS1	no	grey	0.042640667	0.055885968	0.111328871	0.091029077	0.122046584	0.19149803	0.516245903	0.516245903	0.04992846	0.95007154	1.000621835	0.077397606	0.923235077	0.810242477	0.016196437	0.816220178	0.84366895	0.475686216	0.477591348	0.008193178	0.008150972	-0.088192673	0.073827934	0.322679433	0.32094355	2.086547635	2.08879062
cg00679556	TRIM31	no	grey	0.220286994	-0.025737823	-0.137693645	0.382904225	0.987987135	-0.080251182	-0.691564125	-0.691564125	0.271850454	0.728149546	0.264639942	0.019429043	0.980758199	1.410518584	0.432609147	0.702201273	0.022494271	0.06295937	0.289194866	0.880912315	0.049366195	0.153538388	1.647928073	1.200939628	0.538809422	0.055067319	1.306570348
cg00679738	FAM89A	no	grey	0.244770937	-0.197958962	0.009010173	0.031711226	1.16089317	-1.008969561	0.029658346	0.029658346	0.170281121	0.829718879	0.467803504	0.742161089	0.259071193	-0.28555088	0.101926515	0.747165912	0.029012609	0.227242089	0.210304416	0.720023099	0.069642405	0.12658295	-1.537413214	-0.643511227	0.677151608	-0.142653571	-1.157126241
cg00682653	VTI1B	no	grey	-0.303301355	-0.028400861	-0.14990995	-0.011400048	-1.637010304	-0.089309604	-0.780465093	-0.780465093	0.831684921	0.168315079	-0.472846979	0.570491209	0.43112206	-0.064369758	0.894019928	0.048640443	0.662355743	0.884320137	0.549947855	0.527594082	0.364346127	-1.313002474	-0.178908694	0.053390486	0.259678487	0.277700085	-0.438485843
cg00684178	NEU4	no	grey	0.196506971	2.52E-06	-0.027725978	0.390694001	0.833788449	7.24E-06	-0.097569839	-0.097569839	0.085961815	0.914038185	0.764664428	0.21259499	0.7884209	0.371416978	0.071976269	0.341031995	0.943851795	0.60701147	0.572721402	0.242118917	0.010165202	0.467204874	-0.025096194	0.216803102	-0.242056587	-0.615971277	1.992883991
cg00685836	PPFIA2	no	grey	-0.012351211	-0.188196784	0.092395147	-0.061695491	-0.03244656	-0.93547235	0.403755814	0.403755814	0.264069392	0.735930608	0.277251939	0.662539966	0.338930513	-0.168859336	0.11041879	0.08601033	0.236723571	0.871089474	0.792211883	0.76467836	0.015564411	-1.065449385	-0.625758497	0.059937234	-0.101158647	0.1165212	-1.807867299
cg00686022	C12orf40	no	grey	0.095684589	-0.170052271	-0.228538524	0.207261299	0.31606103	-0.806183936	-1.478257931	-1.478257931	0.713316122	0.286683878	-0.241566734	0.209862781	0.791030228	0.377034582	0.878616116	0.376336372	0.390208031	0.222956526	0.980698089	0.005901127	0.000506541	0.424423806	0.408703796	0.651779812	-0.008464671	-2.229065056	3.295384981
cg00686623	CAPN1	no	grey	-0.076177558	-0.166339944	0.002262997	0.207811384	-0.238949116	-0.780880049	0.0072684	0.0072684	0.41510751	0.58489249	0.080809413	0.837860789	0.163074289	-0.486584511	0.272907637	0.405310176	0.025113084	0.636633094	0.22569899	0.704914984	0.019109922	-0.392212493	-1.600099953	-0.196110789	-0.646470384	-0.151863258	-1.718741081
cg00687674	TMEM84	no	grey	0.111093039	-0.059808934	-0.301479558	0.595999259	0.381948886	-0.207414259	-2.342540531	-2.342540531	0.601372218	0.398627782	-0.098402442	0.886326413	0.114252655	-0.641103705	0.847192777	0.626038888	0.236723571	0.105394867	0.077656101	2.29E-05	0.762368818	0.203398689	-0.625758497	-0.977180539	1.109824416	-4.640919623	-0.117834875
cg00687686	NDRG4	no	grey	-0.285823427	-0.139157936	-0.037857926	0.268625298	-1.485112709	-0.607107346	-0.138023444	-0.138023444	0.713937182	0.286062818	-0.242508591	0.188688918	0.812356198	0.42322361	0.604693439	0.851326011	0.374857143	0.30691285	0.610437679	0.852569305	0.028365506	0.069904097	-0.42613421	0.512984928	-0.214358668	-0.069270307	-1.547209471
cg00688421	RAP1GDS1	no	grey	0.045573323	-0.225258691	-0.036571471	0.299311412	0.13150775	-1.229673719	-0.132739606	-0.132739606	0.441265886	0.558734114	0.054269651	0.791393494	0.209695643	-0.377380598	0.359913921	0.934274729	0.016009907	0.339083173	0.195999915	0.676294729	0.449691798	0.029525398	-1.795611196	-0.469693761	-0.707744117	-0.169863998	-0.347085034
cg00689010	NCSTN	no	grey	0.376645068	-0.252728537	-0.205168053	0.425862238	2.374602519	-1.475322765	-1.247130903	-1.247130903	0.62216178	0.37783822	-0.121664118	0.293303197	0.707930252	0.231653208	0.81184278	0.283676828	0.345294562	0.798465347	0.680051444	0.34140433	0.762368818	0.547176138	-0.461810261	0.097743927	0.167458233	-0.466730976	-0.117834875
cg00689014	GAST	no	grey	-0.241021031	-0.045687887	-0.177473895	0.531181922	-1.133451536	-0.151700026	-0.999688911	-0.999688911	0.829069464	0.170930536	-0.466150349	0.127410405	0.873303384	0.593765107	0.911295358	0.804596061	0.142938914	0.12095009	0.312597683	0.166817906	0.82059584	0.094422098	0.844849521	0.917393806	0.505014246	-0.777757336	0.085870689
cg00689340	RTKN	no	grey	-0.190029318	0.307667518	-0.432573254	0.680101809	-0.794043674	2.043246996	-4.543496126	-4.543496126	0.688964258	0.311035742	-0.206159707	0.373034996	0.628092356	0.127220428	0.901660334	0.245216714	0.000558417	0.020552618	0.09283641	6.06E-13	0.496291702	-0.610449932	3.253041162	1.687132843	1.03228166	-12.21723807	0.304262986
cg00690049	MAGED2	no	grey	-0.018190966	-0.261636695	-0.147309377	-0.125717526	-0.048595198	-1.560288095	-0.761123525	-0.761123525	0.818310134	0.181689866	-0.4396393	0.997875383	0.002145217	-2.367498749	0.883116554	0.221699027	3.45E-05	0.000608682	0.004305729	0.001876306	0.87982916	-0.654236212	-4.46166583	-3.215609456	-2.365953305	-2.726696221	-0.055601648
cg00690280	WFDC10B	no	grey	0.311730584	0.167744698	-0.216828368	-0.178851862	1.713380153	0.790409849	-1.359827952	-1.359827952	0.195970786	0.804029214	0.406778669	0.098545535	0.901997722	0.705333052	0.463837709	0.380401136	0.020116159	0.065648285	0.183061324	0.011080818	0.82059584	0.419758195	1.69645493	1.182776618	0.737403402	-1.955428192	0.085870689
cg00691625	NR5A1	no	grey	-0.285442562	-0.163926532	-0.255801984	0.623266736	-1.481897677	-0.764635679	-1.775079873	-1.775079873	0.961701746	0.038298254	-1.115791029	0.352880096	0.648510139	0.151342842	0.988488612	0.758554185	0.724727568	0.697665493	0.224749345	0.590429737	0.130570018	-0.120013391	-0.139825218	0.156352757	0.648301566	-0.228831777	0.884156536
cg00692549	TARDBP	no	grey	-0.103671985	-0.198513304	-0.081010435	0.269486908	-0.349656764	-1.013227297	-0.341302075	-0.341302075	0.694133876	0.305866124	-0.213438625	0.665179036	0.336320659	-0.172216459	0.680453142	0.156498537	0.231188919	0.798238665	0.520146189	0.508844128	0.256839258	-0.805489719	-0.636032985	-0.09786724	0.283874579	0.293415233	-0.590338593
cg00695416	CBR1	no	grey	0.049062098	0.012117475	0.094276124	0.757253119	0.142949157	0.036160178	0.414444637	0.414444637	0.065430128	0.934569872	0.883192235	0.049980376	0.950470538	1.000170489	0.023272002	0.277003469	0.932646639	0.906398936	0.966492146	0.00461126	0.005158958	0.557514792	-0.030282871	0.042680613	0.014801671	2.336180378	2.287438044
cg00698688	SULT2B1	no	grey	-0.241635747	-0.066201128	0.090643725	0.624344336	-1.137925854	-0.234082862	0.393898267	0.393898267	0.357244235	0.642755765	0.146004775	0.326151386	0.675383432	0.185550776	0.160795482	0.886729019	0.088307427	0.895851677	0.313383195	0.128116176	0.226476066	-0.052209079	-1.05400277	0.047763889	-0.503924296	0.892396032	0.644977687
cg00702231	PLAGL1	no	grey	-0.051562807	0.320825226	-0.169536733	-0.104332634	-0.151275515	2.195529192	-0.933859397	-0.933859397	0.351685684	0.648314316	0.152815315	0.026083977	0.974117803	1.282596188	0.565892627	0.113676466	0.005286959	0.000412623	0.30380201	0.101665647	0.198764606	0.944329438	2.276794064	3.384446453	0.517409357	-0.992825772	-0.701660947
cg00702729	FLJ10925	no	grey	0.450624226	0.118683601	-0.028494378	-0.12103534	3.308101907	0.489135024	-0.100545288	-0.100545288	0.027502961	0.972497039	1.259590549	0.004650254	0.995406816	2.031493319	0.02643686	0.113676466	0.0397303	0.100550285	0.442833257	0.191605453	0.058781721	0.944329438	1.400878152	0.997616696	0.353759771	0.717592135	1.2307577
cg00704310	KCTD15	no	grey	0.275263453	-0.29689781	-0.077738806	0.369519346	1.397441474	-1.923437473	-0.324057503	-0.324057503	0.449809356	0.550190644	0.04594152	0.518409127	0.483200629	-0.014842513	0.460592174	0.886729019	0.045478844	0.924066441	0.896932668	0.718426171	0.289918454	-0.052209079	-1.342190581	-0.034296802	0.047240158	0.143617856	-0.53772414
cg00704909	COPB	no	grey	-0.090580687	-0.173084085	-0.01876704	0.421551362	-0.295214786	-0.827135776	-0.063978948	-0.063978948	0.486574689	0.513425311	0.01182049	0.405680268	0.595717586	0.09078612	0.36146319	0.886729019	0.331086671	0.713518728	0.708719294	0.367087784	0.545349668	0.052209079	-0.480058303	0.146594623	-0.149525744	-0.435230068	0.263324947
cg00705255	LILRA3	no	grey	0.172852538	-0.015366469	-0.170559552	0.448258038	0.693186592	-0.046341518	-0.942218123	-0.942218123	0.353038597	0.646961403	0.151147816	0.086183473	0.914411638	0.763546011	0.568392255	0.827884873	0.714190839	0.093848068	0.134815995	0.688996001	0.705456986	0.082030053	0.146185725	1.027574665	0.87025858	-0.161783299	-0.151529461
cg00706536	ATP6V0A1	no	grey	0.01818222	0.33090794	-0.261089031	-0.093502494	0.048570619	2.316738049	-1.836162005	-1.836162005	0.378192391	0.621807609	0.121257218	0.148542785	0.852173745	0.527118443	0.684615402	0.970098013	0.001603647	0.029233805	0.711926664	0.005231174	0.405678895	0.013184385	2.794891153	1.53411465	0.147564741	-2.281400801	0.391817585
cg00707317	NMNAT2	no	grey	0.04590511	-0.073749034	0.178932254	0.34429554	0.132587119	-0.266761253	1.012026577	1.012026577	0.084592599	0.915407401	0.771637633	0.366884022	0.634722685	0.134441206	0.023147881	0.994018258	0.073629337	0.888149401	0.075959481	0.11307959	0.496291702	0.002605638	-1.13294911	-0.051513973	-1.119418013	0.946615773	-0.304262986
cg00708598	LECT1	no	grey	0.085460185	0.028852454	-0.10596134	0.40691761	0.274781308	0.09086013	-0.483242261	-0.483242261	0.25593968	0.74406032	0.290832382	0.185295658	0.815511324	0.431104762	0.350247572	0.604948171	0.55411313	0.002346739	0.63017946	0.000364513	0.449691798	0.218281832	0.256401559	2.629535237	0.200535757	-3.438286939	0.347085034
cg00708642	EIF5	no	grey	-0.328114736	-0.017618138	-0.191987968	0.185807912	-1.867814357	-0.053520158	-1.125877519	-1.125877519	0.881183539	0.118816461	-0.624093392	0.943937453	0.05642735	-0.947480351	0.944934502	0.113676466	0.446872821	0.525910778	0.769967246	0.037348372	0.198764606	-0.944329438	-0.349816059	-0.279087928	0.113527749	-1.42772833	-0.701660947
cg00711916	CNNM4	no	grey	-0.014033897	-0.155817011	-0.006971008	0.349927088	-0.037045841	-0.711228701	-0.022777133	-0.022777133	0.343045552	0.656954448	0.163618212	0.621608814	0.379960739	-0.119231281	0.232606086	0.523961283	0.225746826	0.36090071	0.084250037	0.476188683	0.87982916	-0.280700803	-0.646378347	-0.442612264	-1.074429898	0.32222093	0.055601648
cg00712898	PRPF38B	no	grey	0.081132128	-0.36427794	-0.001405445	0.042645791	0.257881616	-2.747155497	-0.004499939	-0.004499939	0.486723075	0.513276925	0.011688068	0.94999153	0.050389711	-0.99662814	0.332881688	0.11714086	0.012166052	0.584133137	0.477711092	0.485569707	0.121084583	-0.93129159	-1.914850328	-0.233488156	0.320834675	-0.313748415	-0.916911148
cg00714377	SLA2	no	grey	-0.340318732	-0.289439168	-0.067338999	-0.511622055	-1.98814567	-1.842952475	-0.271285199	-0.271285199	0.92858582	0.07141418	-0.845185549	0.995939622	0.004098747	-2.086318862	0.888105696	0.12068761	0.010358254	0.006828197	0.013212655	0.023494881	0.069642405	-0.918337312	-1.984713455	-2.165693958	1.879009916	-1.629026759	-1.157126241
cg00717862	DNAJB11	no	grey	-0.275946449	-0.434123436	-0.074570676	0.037870784	-1.403020285	-3.808807442	-0.307653476	-0.307653476	0.945491874	0.054508126	-0.962508754	0.994607857	0.005444858	-1.962983467	0.916199169	0.086005971	0.000980366	0.121266379	0.380510697	0.137664203	0.082098709	-1.065471397	-3.008611954	-0.916259589	-0.41963313	-0.861178974	-1.085663674
cg00718440	CDKN2A	no	grey	-0.104320026	-0.261645465	-0.070625725	0.112501697	-0.352435018	-1.560373057	-0.287629731	-0.287629731	0.750308573	0.249691427	-0.301566374	0.879753627	0.121007352	-0.616158249	0.70977575	0.254451966	0.011689658	0.766414872	0.082130952	0.680125966	0.041226833	-0.594394189	-1.932198187	-0.115536076	-1.085493145	-0.167410644	1.384820022
cg00718513		no	grey	0.117355829	0.138491635	-0.144748709	0.423091751	0.410021392	0.603096657	-0.74229994	-0.74229994	0.231057827	0.768942173	0.33524932	0.036787888	0.963528554	1.133265146	0.402903518	0.839587656	0.135409481	0.001074984	0.027716592	0.966093813	0.226476066	-0.075933955	0.868350925	2.968598147	1.557260173	0.014980699	0.644977687
cg00718748	ZNF624	no	grey	-0.165107253	-0.094581575	-0.039841087	0.166483417	-0.649817535	-0.363809491	-0.1462538	-0.1462538	0.511368647	0.488631353	-0.009988675	0.466246978	0.535389411	0.030353974	0.42550098	0.341031995	0.078282753	0.511922257	0.705448248	0.499717903	0.058781721	-0.467204874	-1.106333911	0.290795988	-0.151534841	0.301275091	-1.2307577
cg00720072	5-Mar	no	grey	-0.15350407	0.055047445	-0.225805021	0.407250379	-0.587240024	0.188140044	-1.450135482	-1.450135482	0.712833552	0.287166448	-0.240836308	0.512439213	0.488790667	-0.0098471	0.876921754	0.573924989	0.693281818	0.791814182	0.636935182	0.003694562	0.87982916	0.241144866	-0.15909019	0.101376724	0.195904761	-2.43243707	-0.055601648
cg00720137	DYNLRB2	no	grey	-0.071243039	-0.166089377	-0.185991037	0.068535716	-0.220527514	-0.77109757	-1.072818168	-1.072818168	0.812877079	0.187122921	-0.426843016	0.444927433	0.55651202	0.05068082	0.907403012	0.273697297	0.058217396	0.961646381	0.858551114	0.41987883	0.545349668	0.562729492	-1.234947221	0.016984599	0.066233844	-0.376876022	-0.263324947
cg00720723	NOP5/NOP58	no	grey	-0.377765824	-0.445539314	-0.103511869	-0.076098484	-2.387228473	-4.00533755	-0.46847624	-0.46847624	0.980922589	0.019077411	-1.418450563	0.958135555	0.042184876	-1.073813224	0.975177937	0.028584091	0.003881804	0.932870035	0.344845736	0.32301582	0.034293721	-1.543875621	-2.410966407	0.030178857	-0.46237514	-0.490776207	-1.464785389
cg00722300	RLN3	no	grey	0.360409079	0.347459869	-0.012211486	0.3023582	2.196497439	2.524488136	-0.040663327	-0.040663327	0.011073675	0.988926325	1.654678214	0.010474065	0.989633082	1.678854745	0.009707695	0.356455628	0.000236529	0.058877107	0.662877895	0.863524444	0.008150972	0.447994524	3.626115512	1.230053539	-0.178566463	-0.063725364	2.08879062
cg00724662	NXF1	no	grey	-0.116911661	-0.301755945	-0.132594151	0.343892083	-0.408005473	-1.976951736	-0.655910617	-0.655910617	0.89655053	0.10344947	-0.684241736	0.96882711	0.03141394	-1.201847595	0.922783407	0.197219347	0.031150618	0.347975884	0.198344254	0.16024353	0.364346127	-0.705050484	-1.506533328	-0.458450853	-0.702580377	-0.795219496	0.438485843
cg00725635	B3GALT2	no	grey	-0.26792758	-0.142558827	0.074233225	0.346355034	-1.338308891	-0.627761081	0.305923227	0.305923227	0.516833854	0.483166146	-0.014873507	0.299591633	0.701948053	0.222440324	0.272651181	0.563754006	0.167457792	0.27963003	0.618471871	6.41E-05	0.112410585	0.248910359	-0.77609464	-0.553416191	0.208680048	4.192896533	-0.949192793
cg00725777	NGFRAP1	no	grey	-0.046235079	0.373907198	0.204493479	0.21678701	-0.133662385	2.880093686	1.240768273	1.240768273	0.024834756	0.975165244	1.303910104	0.001119954	0.998896175	2.64976975	0.005840769	0.388597671	1.93E-06	0.000376867	0.012296884	0.024246783	0.173617334	0.410499806	5.715339133	3.423812238	1.910204935	1.615345877	0.760406916
cg00727590	PLA2G3	no	grey	0.215346646	-0.011027215	0.03424319	0.563517216	0.95486073	-0.032790181	0.123286392	0.123286392	0.047529614	0.952470386	1.02200572	0.009771448	0.990342065	1.709011087	0.023918855	0.189524317	0.977525122	0.080353785	0.88503267	0.01171614	0.256839258	0.72233506	-0.009872073	1.094993663	0.053040697	1.931215453	0.590338593
cg00727947	LILRA5	no	grey	0.285324506	-0.114336212	-0.226445244	0.027143324	1.480901938	-0.465464899	-1.456695902	-1.456695902	0.48205895	0.51794105	0.015869854	0.051544543	0.948856563	0.98678731	0.737637468	0.022218774	0.876864719	0.263707086	0.929369612	0.714018799	0.096303692	1.653279906	0.057067404	0.5788782	-0.031811532	-0.146290354	1.016357063
cg00728317	MT1F	no	grey	-0.202011139	-0.029974624	-0.140460212	-0.246960754	-0.86831081	-0.094731232	-0.711263543	-0.711263543	0.726451638	0.273548362	-0.261935886	0.807323303	0.193530592	-0.41222038	0.813818027	0.028046017	0.62200789	0.161886025	0.694717615	0.007723553	0.069642405	-1.552128812	-0.206204107	0.79079064	-0.158191689	-2.11218289	-1.157126241
cg00728398	C1orf149	no	grey	-0.237438946	-0.263234961	-0.038685858	0.253934721	-1.107566133	-1.575814509	-0.141446908	-0.141446908	0.811209019	0.188790981	-0.422988761	0.867754582	0.133074481	-0.574875222	0.706810148	0.236193898	0.006840858	0.834650676	0.105942893	0.832799723	0.364346127	-0.626731326	-2.164889397	-0.07849525	-0.97492817	-0.079459428	-0.438485843
cg00728602	C6orf27	no	grey	-0.035066908	-0.189838475	-0.242031136	0.056534111	-0.098266381	-0.947637075	-1.621402313	-1.621402313	0.853724066	0.146275934	-0.533797123	0.3173521	0.683922639	0.197428628	0.947865662	0.276996795	0.943851795	0.017822817	0.812720247	0.333197324	0.496291702	-0.557525256	-0.025096194	1.74902366	-0.090058921	-0.477298495	0.304262986
cg00729275	C18orf16	no	grey	0.05345065	0.144855237	-0.251284343	0.508185859	0.157631013	0.641880737	-1.723807329	-1.723807329	0.427371419	0.572628581	0.068164529	0.037750058	0.962557616	1.122052379	0.716508639	0.439990565	0.105258274	0.118460798	0.468118875	0.610510457	0.005158958	0.356556636	0.977743755	0.926425345	0.329643847	-0.214306893	2.287438044
cg00729541	FAM73B	no	grey	0.167818353	-0.116494358	-0.143841038	0.087450539	0.664851204	-0.47715584	-0.735680089	-0.735680089	0.44051592	0.55948408	0.055008396	0.812116698	0.188778371	-0.423017769	0.60120367	0.735839323	0.167457792	0.720547366	0.93790044	0.085185969	0.173617334	-0.133217008	-0.77609464	-0.142337465	0.02784326	-1.069631931	-0.760406916
cg00729708	LASS3	no	grey	0.274880093	-0.168139059	-0.043486266	-0.258308572	1.394315637	-0.793095073	-0.161652194	-0.161652194	0.20488611	0.79511389	0.387457488	0.6317626	0.369728957	-0.131086539	0.182526044	0.277003469	0.020116159	0.122118617	0.165501621	0.945237696	0.93974299	0.557514792	-1.69645493	-0.913218122	-0.781197748	0.024458967	0.026990905
cg00729875	PALMD	no	grey	0.14998852	0.038275006	0.072913203	0.574632539	0.568838231	0.124176451	0.299186304	0.299186304	0.03713055	0.96286945	1.129238617	0.008959401	0.991144542	1.746691053	0.01448758	0.758554185	0.154830006	0.021039666	0.611543651	0.052242316	0.364346127	0.120013391	0.81014487	1.676961154	-0.213572538	1.281977581	0.438485843
cg00730260	FLJ32894	no	grey	-0.080984783	-0.010887859	-0.14525355	0.029640954	-0.257312231	-0.03236111	-0.745993735	-0.745993735	0.574203793	0.425796207	-0.069768215	0.067417553	0.933092218	0.87019702	0.710403484	0.533772905	0.190199525	0.003252548	0.246851748	0.967856921	0.87982916	-0.272643475	0.720790573	2.487776224	0.607563793	-0.01418884	0.055601648
cg00731459	HDAC4	no	grey	0.024023828	-0.046534997	0.026751962	0.495353085	0.065253356	-0.154920024	0.093819786	0.093819786	0.142237435	0.857762565	0.545956093	0.33084853	0.670593322	0.179340795	0.07529091	0.658252415	0.745956358	0.926173223	0.831244531	0.878657459	0.130570018	-0.181607539	-0.12728658	0.033307779	-0.080271199	0.0561804	-0.884156536
cg00733682	ZNF44	no	grey	-0.475063677	-0.199351208	-0.078792752	-0.036946446	-3.66575068	-1.01968029	-0.329578887	-0.329578887	0.917145762	0.082854238	-0.780655276	0.657752199	0.343761512	-0.162712754	0.88819573	0.172408674	0.167457792	0.8806656	0.350168736	0.499264705	0.496291702	-0.763440887	-0.77609464	-0.055188967	-0.455722631	0.301669135	-0.304262986
cg00734993	MTCH1	no	grey	0.111160738	-0.248920583	-0.045429418	0.055452047	0.382248309	-1.439808524	-0.170004807	-0.170004807	0.428487892	0.571512108	0.06703145	0.63061771	0.370600409	-0.13006411	0.367330341	0.713353093	0.142938914	0.815086517	0.422501703	0.038880787	0.16512359	0.146695452	-0.844849521	0.088796291	0.374171536	-1.410264948	-0.782190877
cg00736326	ARPC1A	no	grey	-0.399495335	-0.385537959	-0.088569838	0.168303551	-2.640792548	-3.008416502	-0.382343843	-0.382343843	0.973749532	0.026250468	-1.279832957	0.952504136	0.047885483	-1.018766133	0.960490018	0.042183376	0.004700948	0.524138164	0.207397168	0.976807852	0.198764606	-1.374858671	-2.327814564	-0.280554217	-0.683197179	-0.010190858	-0.701660947
cg00737514	TBC1D1	no	grey	-0.306319353	-0.387430399	-0.119790259	0.319770135	-1.664117208	-3.073728745	-0.570097469	-0.570097469	0.974857049	0.025142951	-1.298553761	0.971662654	0.028570875	-1.243046461	0.974923698	0.18451472	0.000264033	0.502485605	0.283797367	0.339583252	0.256839258	-0.733968981	-3.578341007	-0.298876375	-0.546991638	-0.469053737	-0.590338593
cg00739120	NIFIE14	no	grey	-0.173880356	-0.060180941	0.108838935	0.187760597	-0.699039222	-0.208941272	0.500825021	0.500825021	0.262370603	0.737629397	0.280054831	0.102992064	0.897754662	0.686166242	0.103687857	0.958146045	0.438502333	0.219809215	0.178339918	0.335879986	0.762368818	0.018568289	-0.358028092	0.657954105	-0.748751438	0.473815873	-0.117834875
cg00741717	TLR8	no	grey	-0.168042625	0.413083384	0.168086247	0.315288851	-0.666101904	3.464334843	0.922068387	0.922068387	0.057503773	0.942496227	0.939273663	0.032832004	0.967484369	1.182672612	0.015483017	0.11714086	1.61E-07	0.000150609	0.016385411	0.034726869	0.496291702	-0.93129159	6.794215092	3.822149575	1.785542667	1.459334373	0.304262986
cg00743372	ZNF192	no	grey	-0.181445506	-0.14671583	-0.176167425	0.327661391	-0.742827239	-0.653423816	-0.988700364	-0.988700364	0.87004869	0.12995131	-0.585189342	0.691861472	0.309407906	-0.208438598	0.932721548	0.165454471	0.703708326	0.878932648	0.580250828	0.363402765	0.082098709	-0.781321492	-0.152607311	0.056044404	-0.236384231	-0.439611773	-1.085663674
cg00744433	CXADR	no	grey	0.278319704	0.11447915	0.047900847	0.625611365	1.422503285	0.466235598	0.180774035	0.180774035	0.016857453	0.983142547	1.472178055	0.008582018	0.991513021	1.765380578	0.007945658	0.11714086	0.088307427	0.098835142	0.303067522	0.55949267	0.405678895	0.93129159	1.05400277	1.005088608	0.518460602	0.252205599	0.391817585
cg00745543	H1T2	no	grey	0.056958571	0.196842453	-0.136496184	-0.248243295	0.169600856	0.989649417	-0.683115583	-0.683115583	0.237531613	0.762468387	0.323248587	0.251350648	0.749663815	0.298689995	0.394182421	0.898584067	0.154401327	0.236748812	0.861084305	0.024952067	0.130570018	0.046441286	0.811348971	0.625712192	0.064954326	-1.602893471	0.884156536
cg00745735	FLJ14437	no	grey	0.30602775	0.328477314	-0.001484108	0.366264781	1.661486636	2.287154008	-0.004753169	-0.004753169	0.01167079	0.98832921	1.631869737	0.16196827	0.838814455	0.489540061	0.008966967	0.781479381	0.007136477	0.21102977	0.287213264	0.028083643	0.006501702	0.107082476	2.146516123	0.675656275	0.541795508	-1.551546556	2.186972915
cg00746083	CHD8	no	grey	-0.43159152	-0.368996082	-0.077353272	0.106486161	-3.047479276	-2.811787407	-0.322045806	-0.322045806	0.969275066	0.030724934	-1.21147904	0.979169262	0.021000864	-1.376732844	0.948242522	0.015774534	0.004243916	0.984573736	0.988053083	0.129238166	0.058781721	-1.802043471	-2.372233204	-0.006751753	0.005219723	-0.888609213	-1.2307577
cg00746130	BAT5	no	grey	-0.404181533	-0.428572636	-0.227120091	-0.229203752	-2.697719412	-3.715732875	-1.463628464	-1.463628464	0.996394833	0.003605167	-2.142044638	0.965042827	0.035244123	-1.151883293	0.998666365	0.057856244	0.026042805	0.367897473	0.757389103	0.522494256	0.041250017	-1.237649764	-1.58431224	-0.434273195	-0.120680948	-0.28191848	-1.384575872
cg00746981	HDGF	no	grey	0.276664035	-0.408136815	-0.126258688	-0.068132462	1.408895183	-3.386565528	-0.612792144	-0.612792144	0.664788273	0.335211727	-0.173650801	0.922720607	0.077782834	-0.808086239	0.747896045	0.851326011	0.000886492	0.46603482	0.113358341	0.203323112	0.041250017	-0.069904097	-3.052324974	-0.331581634	-0.94554652	-0.691813252	-1.384575872
cg00747849	SLC25A1	no	grey	-0.042470676	0.047402586	0.053331253	0.562237334	-0.121502527	0.158233879	0.205015427	0.205015427	0.110865406	0.889134594	0.654173951	0.003452263	0.996593911	2.160866102	0.050061366	0.18451472	0.25979646	0.08376959	0.099016275	0	0.096303692	0.733968981	0.585366771	1.076913611	1.004293417	15	1.016357063
cg00750606	CDA	no	grey	-0.055885717	-0.006012397	0.076620486	0.097377717	-0.165917832	-0.017587822	0.318233999	0.318233999	0.133723028	0.866276972	0.572763802	0.011298845	0.988828135	1.645935954	0.054009739	0.851326011	0.045478844	0.071925393	0.547351891	0.064773077	0.112410585	0.069904097	1.342190581	1.143117758	0.261733377	1.188605472	0.949192793
cg00751288	LOC90624	no	grey	-0.241185862	-0.39403024	-0.063930782	0.279085407	-1.134650359	-3.171253173	-0.254658462	-0.254658462	0.91575667	0.08424333	-0.773434481	0.964884847	0.035408418	-1.149863477	0.868418731	0.117135771	0.000294515	0.499846212	0.136313801	0.646375568	0.325751354	-0.931310458	-3.530892708	-0.301163594	-0.865460174	-0.189515068	-0.48711377
cg00754253	HRASLS5	no	grey	-0.005188573	0.031705531	0.075734146	-0.650470967	-0.013351061	0.100753225	0.31364413	0.31364413	0.086166955	0.913833045	0.763629261	0.427036851	0.57468004	0.06850465	0.033849597	0.160929441	0.662355743	0.582781635	0.42372836	0.007692146	0.256839258	-0.793364498	0.178908694	-0.234494142	0.372912467	2.113952458	-0.590338593
cg00754617	SPACA4	no	grey	0.152906051	0.195513102	-0.141347126	0.204645219	0.584091582	0.990292245	-0.717632277	-0.717632277	0.176641159	0.823358841	0.451878098	0.028520479	0.971741287	1.243813192	0.333886097	0.702201273	0.345294562	0.052931878	0.385870309	0.751058116	0.364346127	0.153538388	0.461810261	1.276282696	0.413558637	0.124326457	0.438485843
cg00755043	C9orf121	no	grey	-0.298845129	-0.021742092	-0.103415903	0.311126626	-1.597463152	-0.066930543	-0.467901472	-0.467901472	0.738068263	0.261931737	-0.280781881	0.157888819	0.843002871	0.500618629	0.763885422	0.49509128	0.966293256	0.54818046	0.643776297	0.520925875	0.112410585	0.305314722	0.014891052	0.261076449	-0.191265018	-0.28322407	-0.949192793
cg00755709	BAAT	no	grey	0.018769805	0.243943593	-0.182794333	0.255981958	0.050224571	1.394109955	-1.045066121	-1.045066121	0.325220105	0.674779895	0.186792619	0.008508799	0.991583037	1.769101754	0.560374128	0.022218774	0.05540546	0.081582846	0.348371153	0.857814034	0.001939728	1.653279906	1.256447431	1.088401151	-0.457957813	0.066606853	2.71225914
cg00756058	DZIP1	no	grey	-0.356122365	0.013427524	0.056711113	0.036707995	-2.15094387	0.040240422	0.220508451	0.220508451	0.423223523	0.576776477	0.072400206	0.5063545	0.495198877	-0.004190353	0.222531251	0.156498537	0.41393846	0.96053418	0.353524391	0.90248159	0.15092695	-0.805489719	0.383064221	-0.017487177	0.451580617	-0.044561648	-0.821233204
cg00756887	PVRL4	no	grey	0.307128504	-0.027933718	0.040502366	0.637583161	1.671429488	-0.080512425	0.14902118	0.14902118	0.036210827	0.963789173	1.140131558	0.160191029	0.840767417	0.494331812	0.017590435	0.8630974	0.407810853	0.88526049	0.299692756	0.968614076	0.327186878	0.063940191	0.389541221	0.052928918	0.523323754	0.013849224	0.485204123
cg00757070	UPK2	no	grey	-0.241364977	-0.086896122	-0.255041882	0.561105462	-1.135953846	-0.326817363	-1.766394065	-1.766394065	0.909393017	0.090606983	-0.741808333	0.18475631	0.816253889	0.432370725	0.971011873	0.457960031	0.899119957	0.020728856	0.794399857	0.687684696	0.15092695	-0.339172423	-0.046182363	1.683424671	-0.099960843	-0.162610641	0.821233204
cg00757952	CRYBB1	no	grey	0.074264855	0.200622721	-0.075371692	0.397334966	0.231757411	1.029512526	-0.3117737	-0.3117737	0.118977444	0.881022556	0.623505368	0.005338173	0.99472585	1.971577339	0.152655878	0.380401136	0.005061477	0.08199388	0.074790822	0.270945914	0.650147444	0.419758195	2.295722762	1.086218565	1.126151692	0.567117395	-0.18698814
cg00761755	SLC43A2	no	grey	-0.075195919	-0.209349932	-0.104109717	0.131469618	-0.235250067	-1.098303826	-0.472063234	-0.472063234	0.732739574	0.267260426	-0.272035347	0.361235165	0.640207735	0.141179984	0.760886473	0.53870765	0.139134984	0.982001979	0.241600345	0.810375216	0.019109922	0.268646857	-0.856563657	-0.007887637	-0.61690245	-0.091313849	1.718741081
cg00762512	LIAS	no	grey	-0.045907655	-0.039223843	-0.095881894	0.290755199	-0.132595406	-0.127634323	-0.423653555	-0.423653555	0.442030332	0.557969668	0.053517933	0.666280721	0.334945511	-0.173995842	0.498494436	0.422444965	0.582765098	0.776327635	0.564221841	0.118492286	0.364346127	-0.374229862	-0.234506466	0.109954954	-0.248550106	-0.926309921	0.438485843
cg00763679	2-Sep	no	grey	0.003676895	-0.317854756	-0.022173028	0.106524407	0.009419817	-2.16057303	-0.076512078	-0.076512078	0.57746895	0.42253105	-0.073111376	0.947164301	0.05324883	-0.972659935	0.445400146	0.457960031	0.001030679	0.013056265	0.213073328	0.743619492	0.173617334	-0.339172423	-2.986876698	-1.884181028	-0.671470911	-0.128649235	-0.760406916
cg00763889	HRASLS2	no	grey	0.249079226	0.275466051	-0.080650275	-0.033754292	1.192858356	1.697523947	-0.339388458	-0.339388458	0.051818275	0.948181725	0.984487053	0.192575683	0.808389777	0.414368558	0.083455571	0.615453818	0.003391059	0.892722362	0.00526116	0.275859982	0.130570018	0.21080453	2.469664617	-0.049283586	2.278918499	-0.559311296	0.884156536
cg00766729	LOC147808	no	grey	-0.414727913	0.036485887	-0.139716081	0.35981354	-2.828849455	0.117707918	-0.705940148	-0.705940148	0.829251993	0.170748007	-0.46661436	0.677413458	0.323728402	-0.188789201	0.883156341	0.816220178	0.887981299	0.585569158	0.621654785	0.022890627	0.596701217	0.088192673	-0.05159618	-0.232421805	0.206450719	-1.640342302	-0.224243077
cg00766889	SEPHS1	no	grey	-0.09094057	-0.101794018	0.019504289	0.225663821	-0.296668952	-0.399815823	0.066667334	0.066667334	0.312519428	0.687480572	0.204092984	0.846386401	0.154490016	-0.510069586	0.181904732	0.075600153	0.498962299	0.628016914	0.724716253	0.500283781	0.650147444	-1.121477327	-0.301932268	-0.202028659	-0.139831999	-0.300783577	-0.18698814
cg00767581	HOXD4	no	grey	0.155793448	0.160890332	-0.045565269	-0.481166451	0.5993622	0.74442841	-0.170592526	-0.170592526	0.063666676	0.936333324	0.895057829	0.020680143	0.979511064	1.383416469	0.066503329	0.626034091	0.0397303	0.018283857	0.213258961	0.807916096	0.112410585	0.203402017	1.400878152	1.737932192	0.671092712	-0.092633739	-0.949192793
cg00768439	NAP1L3	no	grey	-0.006890488	-0.296942322	-0.332852267	-0.13652623	-0.017818068	-1.923923868	-2.787199606	-2.787199606	0.931110293	0.068889707	-0.860815666	0.96255829	0.037703486	-1.122588494	0.982855916	0.781473463	0.000179069	0.114445063	0.010142105	0.028236221	0.364346127	0.107085765	-3.746980287	-0.941402936	-1.993871912	-1.549193431	0.438485843
cg00769470	DEFB129	no	grey	0.315626632	0.275453741	-0.228854144	0.169944092	1.749379478	1.697398856	-1.481523914	-1.481523914	0.165358552	0.834641448	0.480543343	0.008732205	0.991359546	1.757846073	0.435921367	0.499837245	0.004636404	0.00019477	0.303307201	0.902166407	0.004071994	0.301171386	2.333818768	3.710477032	0.518117278	-0.044713348	2.390192847
cg00769520	ST8SIA1	no	grey	-0.284167922	-0.163072587	0.033285276	0.063132213	-1.471166994	-0.758926557	0.119437957	0.119437957	0.61701737	0.38298263	-0.115790927	0.534069554	0.467466455	-0.029219553	0.392511853	0.35255241	0.090968948	0.397061563	0.373376674	0.82926723	0.096303692	-0.452776313	-1.041106828	0.401142153	-0.427852817	-0.081305496	-1.016357063
cg00770279	CDKN2D	no	grey	-0.374136335	-0.231238853	0.019693131	0.224001913	-2.346497318	-1.281092076	0.067358118	0.067358118	0.796503737	0.203496263	-0.390413566	0.838219972	0.162785174	-0.487355157	0.59194639	0.011520104	0.080697699	0.812942022	0.307731071	0.567091244	0.496291702	-1.938543619	-1.093138847	-0.089940427	0.511828652	0.246347058	-0.304262986
cg00770871	TULP3	no	grey	-0.384292342	-0.257224047	0.20458197	-0.444376421	-2.46162246	-1.517868567	1.241601953	1.241601953	0.711547244	0.288452756	-0.238895312	0.647957673	0.353555799	-0.150512039	0.367421868	0.055901019	0.083172797	0.463146539	0.808622345	0.621341316	0.066455886	-1.252580273	-1.080018692	0.334281577	-0.092254262	0.206669767	-1.177466545
cg00772000	NHLRC1	no	grey	-0.1573291	0.102605345	0.154049984	0.549904651	-0.607555012	0.403945265	0.811726211	0.811726211	0.114897041	0.885102959	0.638661159	0.016585371	0.983597277	1.479244803	0.03454352	0.970098013	0.405935018	0.080569726	0.3735397	7.18E-06	0.034293721	0.013184385	0.391543483	1.093828115	0.427663234	5.14359791	1.464785389
cg00775197	MGC33600	no	grey	-0.241136802	-0.077469729	0.120604549	0.446808842	-1.134293474	-0.283349741	0.575398897	0.575398897	0.34673039	0.65326961	0.158978096	0.06131977	0.939206369	0.911369486	0.141845173	0.35254572	0.472522327	0.667684923	0.350982211	0.017567312	0.705456986	0.452784553	-0.325577666	0.175428431	-0.454714894	1.755294684	0.151529461
cg00777121	RASSF1	no	grey	0.154407291	-0.128215916	-0.111375689	0.341734402	0.592009444	-0.537375261	-0.516537711	-0.516537711	0.390936669	0.609063331	0.106863596	0.32936901	0.6717898	0.18128727	0.489923359	0.8630974	0.948644513	0.194881765	0.003077838	0.031082618	0.325751354	0.063940191	-0.022896501	0.710228795	2.51175423	-1.507482405	-0.48711377
cg00777555	ARF4	no	grey	-0.318910626	-0.126895389	-0.042002807	0.368977983	-1.780071793	-0.535152844	-0.15534316	-0.15534316	0.739039305	0.260960695	-0.282394904	0.840506834	0.160395769	-0.493777095	0.638631419	0.002278465	0.154830006	0.718277069	0.84906174	0.532156174	0.93974299	-2.642357679	-0.81014487	0.143707998	-0.071060728	-0.273960895	-0.026990905
cg00778920	PRPF19	no	grey	-0.249946242	-0.370261277	-0.067280571	0.235242852	-1.199348039	-2.829283296	-0.270997408	-0.270997408	0.918142536	0.081857464	-0.785911721	0.821773873	0.179248111	-0.445515416	0.875584897	0.422444965	0.009547349	0.687419744	0.532638496	0.946754253	0.198764606	-0.374229862	-2.020117214	-0.162777998	-0.273567449	-0.023762735	-0.701660947
cg00779924	FLJ45983	no	grey	-0.283150718	-0.072217825	0.105628176	-0.155359961	-1.462635581	-0.260026917	0.481223034	0.481223034	0.402125893	0.597874107	0.094607966	0.377929742	0.623667684	0.121558934	0.179147769	0.311487984	0.324126588	0.722341272	0.270623161	0.256394392	0.082098709	-0.506558702	-0.489285343	0.14125757	-0.567635038	0.591091478	-1.085663674
cg00782174	SLC1A5	no	grey	-0.359514544	-0.238676964	-0.048678206	-0.039312437	-2.186941534	-1.346629805	-0.184195278	-0.184195278	0.884511642	0.115488358	-0.636431797	0.906521248	0.094122304	-0.725277457	0.808263402	0.09163389	0.059091606	0.542825946	0.474390241	0.786011462	0.028365506	-1.037943878	-1.22847421	-0.265339402	-0.323864254	-0.104571121	-1.547209471
cg00782854	BCL2L1	no	grey	-0.2732712	-0.078765018	-0.32163331	-0.172034871	-1.381240131	-0.289199776	-2.622792851	-2.622792851	0.933934843	0.066065157	-0.878997531	0.656718565	0.344456117	-0.161836103	0.983234848	0.471685762	0.854706409	0.783976671	0.122743317	0.026735518	0.008150972	-0.326347232	0.068183039	0.105696861	0.911002145	-1.572911396	-2.08879062
cg00783759	LARP2	no	grey	-0.153500552	-0.074386114	-0.098575145	0.075975898	-0.58722148	-0.269579009	-0.439273523	-0.439273523	0.626281929	0.373718071	-0.126425905	0.7110018	0.290127345	-0.236381341	0.661658523	0.669136723	0.303822364	0.496390177	0.423031745	0.076109622	0.15092695	0.174485135	-0.517380262	-0.304176821	0.373627041	-1.118560434	-0.821233204
cg00784357	RAC1	no	grey	-0.316757712	-0.23807398	-0.081563817	0.205782821	-1.75991447	-1.341250896	-0.344249696	-0.344249696	0.906782147	0.093217853	-0.729470909	0.804837496	0.196137507	-0.406409352	0.880407623	0.031424169	0.176296374	0.376804407	0.2048938	0.270263118	0.15092695	-1.502736204	-0.753756619	0.423884026	-0.688471183	-0.568213217	-0.821233204
cg00791249	MGC19604	no	grey	0.006074636	-0.121360501	-0.138323401	0.235257505	0.015671269	-0.503947324	-0.696026175	-0.696026175	0.601072561	0.398927439	-0.098076095	0.592464774	0.408783051	-0.087477124	0.719586998	0.898582666	0.25979646	0.652613858	0.776578101	0.03440098	0.012611144	0.046441964	-0.585366771	0.185343709	-0.10981486	-1.463429181	1.899245512
cg00792687	C8orf41	no	grey	-0.509167419	-0.257688323	-0.085999548	0.342720714	-4.211948348	-1.522300944	-0.368200567	-0.368200567	0.951849011	0.048150989	-1.016364789	0.864631902	0.136149514	-0.564953909	0.933496899	0.216074434	0.014815355	0.755282904	0.209801377	0.338668927	1	-0.665396616	-1.829287929	0.121890345	-0.678191666	-0.470224649	0
cg00792740	UBE3A	no	grey	0.206190104	-0.13929367	-0.180101185	0.1133943	0.894987065	-0.607925809	-1.021970377	-1.021970377	0.511761223	0.488238777	-0.010337735	0.954408607	0.045913995	-1.037024917	0.712268863	0.27043142	0.041106308	0.492006833	0.335229814	0.111572199	0.058781721	-0.567942852	-1.386091525	-0.308028866	-0.474657364	-0.952444008	-1.2307577
cg00792849	CX36	no	grey	-0.1645818	-0.000268204	0.067584392	0.566608711	-0.638555125	-0.000769885	0.272494951	0.272494951	0.223101112	0.776898888	0.350468269	0.325094733	0.676380033	0.186960072	0.0996635	0.45227619	0.324126588	0.548865095	0.301384752	0.54607034	1	-0.344596275	-0.489285343	0.260534387	-0.520878723	0.262751411	0
cg00793648	DDX24	no	grey	0.377967976	0.193488665	-0.099807784	0.041579489	2.389510462	0.974966508	-0.446495627	-0.446495627	0.061474326	0.938525674	0.910276231	0.067976342	0.932485328	0.866612217	0.116772904	0.724566507	0.033422448	0.072423481	0.752372678	0.26630867	0.049366195	0.139921745	1.475961746	1.140120607	0.123566984	-0.574614694	1.306570348
cg00793774	TRIM8	no	grey	-0.441635749	-0.231838622	-0.119349444	0.30402401	-3.183134699	-1.286311307	-0.567236305	-0.567236305	0.962016564	0.037983436	-1.119375752	0.8742763	0.126541961	-0.596735446	0.963908419	0.065138653	0.034610558	0.802373692	0.134545008	0.954787828	0.198764606	-1.186161223	-1.460791405	-0.095623319	-0.871132411	0.020093126	-0.701660947
cg00795268	C11orf55	no	grey	0.315880744	0.359518886	-0.062052376	-0.015707931	1.75174301	2.682934047	-0.245633956	-0.245633956	0.026137844	0.973862156	1.281700235	0.101373476	0.899173908	0.693045668	0.038607959	0.227421131	0.008793539	0.127598227	0.786252443	0.004777144	0.015564411	0.643169185	2.055836302	0.894155361	-0.104437992	-2.320831636	1.807867299
cg00795812	PDCD1	no	grey	0.233166813	0.192208805	-0.023956587	0.611206332	1.077109963	0.965339631	-0.083190841	-0.083190841	0.031009281	0.968990719	1.207478302	0.002310925	0.997718455	2.335184215	0.027800948	0.083304968	0.001942242	0.001749181	0.005619285	0.579535225	0.226476066	1.079329098	2.711696577	2.757165292	2.250318916	0.236920162	0.644977687
cg00796728	FUT4	no	grey	-0.416256025	-0.386084365	-0.24320775	-0.227069969	-2.848201452	-3.054084861	-1.634230657	-1.634230657	0.99653975	0.00346025	-2.159862465	0.982640695	0.017501799	-1.455887303	0.998874962	0.059864368	0.001196312	0.918223706	0.00310263	0.080122361	0.015564411	-1.222831598	-2.922155562	-0.037051499	-2.50827003	-1.096246261	-1.807867299
cg00798206	OXSR1	no	grey	0.240587388	-0.269507652	-0.077584708	0.017006636	1.130300877	-1.637590716	-0.323252909	-0.323252909	0.438568615	0.561431385	0.056932455	0.902884833	0.097723896	-0.708969233	0.450531261	0.504619221	0.029012609	0.478671524	0.055221782	0.277462491	0.112410585	-0.297036211	-1.537413214	-0.319962407	-1.257889585	-0.556795718	-0.949192793
cg00800095	PNMA3	no	grey	-0.102141139	0.122468281	0.181524152	0.492459932	-0.343125239	0.510130323	1.034141028	1.034141028	0.074074629	0.925925371	0.82930052	0.01004885	0.99006868	1.696853647	0.01984578	0.514242963	0.002036801	0.001411624	0.039118181	0.000926743	0.015564411	-0.288831643	2.691051294	2.850280975	1.407621346	3.033040552	1.807867299
cg00804048	EIF5A	no	grey	-0.209523193	-0.462450977	0.170990886	-0.130619301	-0.916554382	-4.309577946	0.945754075	0.945754075	0.691463586	0.308536414	-0.209663576	0.889165161	0.111543944	-0.651524007	0.35836377	0.553670678	0.008436956	0.399288676	0.647687747	0.58537119	0.095803046	-0.256748475	-2.073814216	-0.398713006	0.188634319	-0.232568656	-1.018620681
cg00804392	RHOH	no	grey	-0.021215455	0.072255014	-0.153915302	-0.519109758	-0.057166439	0.260189839	-0.810700113	-0.810700113	0.434216501	0.565783499	0.061263681	0.282767693	0.718294315	0.247540216	0.613998652	0.647440055	0.310494434	0.015955195	0.750238313	0.012750475	0.069642405	-0.188800436	0.50794618	1.797097888	0.124800761	-1.894473646	-1.157126241
cg00806490	CDH13	no	grey	0.164802511	-0.091207615	0.161523985	0.228000417	0.64813751	-0.347396282	0.869637339	0.869637339	0.055884005	0.944115995	0.951682484	0.43298946	0.568681733	0.062492679	0.01527749	0.514242963	0.220396805	0.831803409	0.857684582	0.154436388	0.15092695	-0.288831643	-0.656794706	-0.079979304	0.066672397	0.811250365	0.821233204
cg00807586	DLEC1	no	grey	-0.123635488	0.094595888	-0.08042105	-0.221984129	-0.43893396	0.363879701	-0.338172499	-0.338172499	0.357669147	0.642330853	0.145488526	0.1645354	0.836426206	0.482710654	0.385959135	0.283683517	0.00576534	0.326261225	0.069102139	0.889513886	0.034293721	-0.547165897	2.239175062	0.486434537	1.16050851	-0.050847268	-1.464785389
cg00808492	REG4	no	grey	0.170875859	0.274726355	-0.067607449	-0.171967835	0.681995359	1.69001675	-0.272608706	-0.272608706	0.058900349	0.941099651	0.928852133	0.16726743	0.833548762	0.475558619	0.079906903	0.553670678	0.0397303	0.392165767	0.76044256	0.056215312	0.112410585	0.256748475	1.400878152	0.406530319	-0.118933585	-1.250145376	0.949192793
cg00810473	SNX22	no	grey	0.047793965	-0.058935976	0.010409792	0.136811874	0.138766835	-0.203843022	0.034439258	0.034439258	0.153503365	0.846496635	0.512852105	0.176618224	0.824279796	0.45193449	0.090794334	0.898584067	0.910278523	0.064894339	0.35206981	0.204469547	0.198764606	0.046441286	0.040825704	1.187793184	-0.453371214	-0.689371365	-0.701660947
cg00810495	BXDC5	no	grey	-0.306661325	-0.292781371	-0.074524744	-0.063695915	-1.667205287	-1.878768521	-0.307417774	-0.307417774	0.924703252	0.075296748	-0.822193782	0.870742186	0.130094171	-0.584712167	0.891861855	0.11714086	0.029012609	0.6994039	0.894020971	0.929408939	0.012611144	-0.93129159	-1.537413214	-0.15527195	-0.048652294	0.031793155	-1.899245512
cg00811081	FLJ21908	no	grey	-0.351971482	-0.356585606	-0.102337873	0.110759981	-2.10740664	-2.579293213	-0.461464261	-0.461464261	0.971028244	0.028971756	-1.236995187	0.818171666	0.182794104	-0.43700782	0.96426998	0.594523693	0.041680084	0.649413662	0.351685694	0.430613562	0.112954029	-0.225830833	-1.380071419	-0.187478579	0.453845298	-0.365912297	-0.947098273
cg00812502	DGCR2	no	grey	-0.283045878	-0.128909967	0.047080798	0.100380116	-1.461757887	-0.54670604	0.177182522	0.177182522	0.545632616	0.454367384	-0.041562855	0.565513497	0.436165357	-0.059318836	0.318718899	0.025971986	0.724727568	0.935206115	0.254807988	0.12473373	0.103979744	-1.58549484	-0.139825218	-0.029092662	0.593786961	0.90401609	-0.983051254
cg00814580	TRAPPC6A	no	grey	-0.021404356	-0.059774091	-0.028679689	0.707572689	-0.057706511	-0.207271394	-0.101265112	-0.101265112	0.270499927	0.729500073	0.266802852	0.074467684	0.926158965	0.827002156	0.211064862	0.457960031	0.60224246	0.07820064	0.282603749	4.12E-11	0.058781721	-0.339172423	-0.220228629	1.10678969	-0.548822082	10.38462394	1.2307577
cg00815440	UQCRFS1	no	grey	-0.346253951	-0.116638893	0.039627124	0.28537135	-2.048349122	-0.47794299	0.145360858	0.145360858	0.605517217	0.394482783	-0.102941951	0.977881517	0.022301998	-1.350626232	0.375762298	0.009691859	0.029012609	0.635229146	0.638165112	0.204008251	0.378324579	-2.013592907	-1.537413214	-0.197069583	0.195066942	-0.690352266	-0.422135442
cg00815583	FBXO16	no	grey	-0.415047578	-0.27311771	0.049040343	-0.017848748	-2.832890245	-1.673756178	0.185794638	0.185794638	0.825647033	0.174352967	-0.457540661	0.660134185	0.341420774	-0.165680061	0.593177555	0.322356342	0.069204612	0.639199664	0.507932092	0.175821525	0.096303692	-0.49166378	-1.159864959	-0.194363462	-0.294194347	0.754927957	-1.016357063
cg00816620	C1orf25	no	grey	0.084638914	-0.160777656	-0.007494387	0.686982981	0.271548453	-0.743683395	-0.02453378	-0.02453378	0.25365511	0.74634489	0.294726389	0.020356642	0.979857571	1.390263863	0.170647625	0.626038888	0.60224246	0.036866758	0.306407275	0.007950364	0.405678895	0.203398689	-0.220228629	1.433365053	-0.513700927	2.09961297	0.391817585
cg00818693	TTC14	no	grey	-0.096209999	-0.05492917	-0.060181999	0.204204321	-0.318234358	-0.18766764	-0.236745715	-0.236745715	0.424328821	0.575671179	0.071267474	0.588750927	0.412605668	-0.083434815	0.396721696	0.934274729	0.39802472	0.919145035	0.710214928	0.219813995	0.364346127	-0.029525398	-0.400089955	-0.036615955	0.148610203	-0.657944661	-0.438485843
cg00818872	CHRNB2	no	grey	0.041409835	-0.314249362	0.316605396	0.396783112	0.118118063	-2.118599628	2.551084207	2.551084207	0.285869849	0.714130151	0.242801652	0.68901399	0.312424943	-0.204224305	0.088200227	0.793014984	0.004636404	0.718683582	0.801153993	0.635685762	0.289918454	-0.100718607	-2.333818768	-0.143462276	0.096283999	0.196757515	-0.53772414
cg00819310	VANGL1	no	grey	0.125807372	0.254582806	-0.177898356	0.640195351	0.449113619	1.492790128	-1.003272036	-1.003272036	0.22013134	0.77986866	0.356288128	0.012788746	0.987339265	1.592142031	0.443882776	0.318704115	0.022494271	0.04595285	0.894340215	0.90494112	0.289918454	0.496612329	1.647928073	1.337687547	-0.04849724	-0.043379677	0.53772414
cg00819362	CLIPR-59	no	grey	0.30388864	0.153550902	-0.204158157	-0.13447931	1.642264601	0.696626369	-1.237611833	-1.237611833	0.193423459	0.806576541	0.412460859	0.123295224	0.877387292	0.60802375	0.445284976	0.439996918	0.135409481	0.245396807	0.207253294	0.108219884	0.173617334	0.356550366	0.868350925	0.610131093	0.683498558	-0.965692935	0.760406916
cg00819696	TIMELESS	no	grey	-0.217318286	-0.075317668	0.038510524	0.098502187	-0.96801151	-0.273716005	0.140720409	0.140720409	0.396304385	0.603695615	0.100941127	0.784313929	0.2168052	-0.36290031	0.219586446	0.110293274	0.303822364	0.801858551	0.512854581	0.734444818	0.063922135	-0.95745097	-0.517380262	-0.095902235	0.290005761	-0.134040829	-1.194348731
cg00821764	UMPS	no	grey	0.010288995	0.066955644	-0.124922154	0.355897086	0.026868944	0.237291315	-0.603860917	-0.603860917	0.339527924	0.660472076	0.168094506	0.64736709	0.353753683	-0.150269034	0.473613853	0.647426356	0.910278523	0.630695232	0.229197836	0.000198382	0.198764606	-0.188809625	0.040825704	0.200180453	0.639789488	-3.702496711	-0.701660947
cg00822607	ZNF688	no	grey	0.301289921	-0.044870067	-0.15484081	0.286151827	1.619089441	-0.148605984	-0.817763679	-0.817763679	0.279593547	0.720406453	0.25244286	0.694014954	0.307135826	-0.211639526	0.472525927	0.647435489	0.41393846	0.895465753	0.117009755	0.063513499	0.364346127	-0.188803499	-0.383064221	0.047951019	-0.93177793	-1.197133958	-0.438485843
cg00823148	CRYGB	no	grey	0.15502965	0.178206892	-0.297553949	-0.001068734	0.595305718	0.863127646	-2.290147138	-2.290147138	0.337250614	0.662749386	0.171017256	0.054625133	0.945760875	0.961577495	0.667906435	0.669136723	0.030065283	0.023453457	0.508472888	0.234115797	0.364346127	0.174485135	1.521934701	1.629793139	0.293732199	-0.630569281	0.438485843
cg00824109	CHD4	no	grey	-0.130117555	-0.303791684	-0.000144009	0.098936297	-0.469591804	-1.976012119	-0.00045896	-0.00045896	0.673318904	0.326681096	-0.184846001	0.950529171	0.049871418	-1.001118287	0.492361554	0.108621947	0.009779805	0.288043227	0.367851038	0.924876319	0.212121918	-0.964082416	-2.009669826	-0.540542333	0.434328014	-0.033916341	-0.673414455
cg00825031	VPS37A	no	grey	0.133763938	0.050139523	-0.08614406	-0.353547096	0.487205071	0.168794478	-0.368990582	-0.368990582	0.166529508	0.833470492	0.477478806	0.801188818	0.199708488	-0.398573481	0.219215002	0.083304968	0.41393846	0.305447932	0.55231419	0.034086174	0.082098709	-1.079329098	-0.383064221	0.515062811	-0.257813799	-1.467421746	-1.085663674
cg00826384	PTPRZ1	no	grey	-0.12952345	-0.236007868	0.2317798	-0.062783692	-0.466747221	-1.322908733	1.511984881	1.511984881	0.39071116	0.60928884	0.107114188	0.489585188	0.512032508	0.009141735	0.140394552	0.685589601	0.035834558	0.676959445	0.179500307	0.667830141	0.096303692	0.163935779	-1.445697943	-0.169437348	-0.745934804	0.175333984	-1.016357063
cg00827369	WBSCR1	no	grey	0.035908831	-0.091353514	-0.0645069	0.51350853	0.100863653	-0.348100401	-0.2574461	-0.2574461	0.330458802	0.669541198	0.17985268	0.429632465	0.571872906	0.065872914	0.326672612	0.485660307	0.390208031	0.612021596	0.852831543	0.767112677	0.256839258	-0.31366739	-0.408703796	0.213233253	-0.069136745	-0.11514084	-0.590338593
cg00828602	WNT5A	no	grey	-0.30658792	-0.385169251	-0.017963699	0.48221931	-1.666542141	-3.040777012	-0.0610649	-0.0610649	0.898368055	0.101631945	-0.691939767	0.892279639	0.108429977	-0.66382064	0.780194113	0.439996918	0.006556289	0.427141176	0.600791277	0.744057179	0.405678895	-0.356550366	-2.183341882	-0.369428561	-0.221276382	-0.128393689	-0.391817585
cg00830029	NRIP2	no	grey	-0.018567665	-0.0889067	-0.212327359	0.377907815	-0.049654976	-0.336358994	-1.315713986	-1.315713986	0.702896418	0.297103582	-0.226062116	0.214034896	0.787006364	0.368485419	0.864277781	0.886725892	0.672603817	0.165947684	0.998962742	0.331175089	0.93974299	0.05221061	-0.172240672	0.780028805	0.000450709	-0.479942338	0.026990905
cg00830393	LRIG1	no	grey	-0.211093194	-0.128591117	-0.132680347	0.094572998	-0.926803263	-0.544870527	-0.656506215	-0.656506215	0.8237795	0.1762205	-0.452913575	0.86509908	0.135648688	-0.566554407	0.872151813	0.747169305	0.12127371	0.310302093	0.098197275	0.175535092	0.003197099	-0.126580978	-0.916233336	-0.508215295	-1.007900564	-0.755636049	-2.495243854
cg00831028	C20orf43	no	grey	0.156488216	-0.175113818	-0.189240577	0.12923023	0.603062702	-0.841307349	-1.101407127	-1.101407127	0.621961566	0.378038434	-0.121434049	0.753665341	0.247342078	-0.305671999	0.798322995	0.922359561	0.135409481	0.907752056	0.065457775	0.026544615	0.405678895	-0.035099746	-0.868350925	0.042032759	-1.184038759	-1.576023565	-0.391817585
cg00832517	C14orf126	no	grey	-0.235421602	-0.167381193	-0.115142131	-0.20309869	-1.093128285	-0.787938573	-0.540236838	-0.540236838	0.852402469	0.147597531	-0.529890912	0.571139235	0.430258782	-0.065240261	0.873675995	0.068483241	0.535402778	0.079244947	0.705100759	0.307088554	0.034293721	-1.164415694	-0.27131938	1.10102842	-0.151748818	-0.51273637	-1.464785389
cg00833393	CREB3	no	grey	0.064126205	-0.244369752	-0.124266114	0.611917834	0.194712722	-1.397991247	-0.599497941	-0.599497941	0.682141407	0.317858593	-0.196736047	0.991938553	0.008132062	-1.788769298	0.757441459	0.290471812	0.006556289	0.033974089	0.152518129	0.02529785	0.705456986	-0.536896005	-2.183341882	-1.46885218	-0.816678531	-1.596916389	-0.151529461
cg00833777	ITGAM	no	grey	-0.184463211	0.24987196	-0.079042676	-0.475307658	-0.760645776	1.448636537	-0.330892901	-0.330892901	0.332177599	0.667822401	0.177599663	0.079088852	0.921501971	0.800854732	0.360243937	0.283683517	0.043979693	0.01733862	0.029690535	0.767822456	0.15092695	-0.547165897	1.35674781	1.760985462	1.527381972	0.114739191	-0.821233204
cg00834796	JAKMIP2	no	grey	-0.054017042	-0.333721231	-0.100596107	-0.42351748	-0.159549537	-2.351271683	-0.451138643	-0.451138643	0.825828736	0.174171264	-0.457993501	0.476566392	0.525060594	0.020846593	0.831694326	0.994018258	0.024212235	0.951476417	0.641848934	0.587054765	0.058781721	-0.002605638	-1.615965122	0.021601972	-0.192567175	0.231321382	-1.2307577
cg00834958	TSC22D4	no	grey	-0.269060052	-0.173101222	-0.233262766	0.051536021	-1.347343847	-0.827254938	-1.527554156	-1.527554156	0.955796989	0.044203011	-1.053518149	0.854177414	0.146555947	-0.532966559	0.984937085	0.126154117	0.278092374	0.569577981	0.423204925	0.029222201	0.173617334	-0.899098573	-0.55581092	0.244446808	-0.373449287	-1.534287072	-0.760406916
cg00836605	JAZF1	no	grey	-0.280182726	-0.290685358	-0.026561548	0.457938195	-1.437904505	-1.85625994	-0.093089491	-0.093089491	0.849436717	0.150563283	-0.521250927	0.846812626	0.154017659	-0.511399487	0.729452447	0.10217816	0.124694549	0.726991201	0.174106264	0.243246737	0.496291702	-0.990641922	-0.904152532	0.138470845	-0.759185603	-0.613952976	-0.304262986
cg00837103	COL9A3	no	grey	0.052099407	-0.17297234	0.08394744	0.584969637	0.153075883	-0.826358954	0.357048432	0.357048432	0.196677563	0.803322437	0.405215187	0.190093675	0.811058464	0.420002337	0.08056241	0.233247737	0.297246234	0.61744703	0.071419675	0.150600424	0.256839258	0.632182562	-0.526883638	-0.209400294	1.146182133	0.822173805	0.590338593
cg00838150	MITF	no	grey	0.08996176	-0.159763153	0.020593434	0.011316836	0.292719472	-0.736991207	0.070663638	0.070663638	0.209364249	0.790635751	0.37806748	0.642571423	0.358930636	-0.143959476	0.117394662	0.504619221	0.032269406	0.951897524	0.266960025	0.76359321	0.405678895	-0.297036211	-1.491209031	-0.021409803	-0.573553766	0.117137942	-0.391817585
cg00839584	IL1A	no	grey	0.060183221	0.08474972	0.238969483	0.495846	0.18078918	0.316736599	1.588283455	1.588283455	0.028684699	0.971315301	1.241319702	0.004980593	0.995083517	2.001688928	0.006428153	0.100619275	0.498962299	0.14260792	0.502373907	0	0.226476066	0.997318815	0.301932268	0.845856355	0.298972926	15	0.644977687
cg00839802	MAN1A1	no	grey	0.173187241	-0.215130647	0.013116007	0.127017646	0.695089946	-1.132568097	0.043817772	0.043817772	0.219588614	0.780411386	0.357360188	0.948039063	0.052323539	-0.980272893	0.128881991	0.490357575	0.017379293	0.351308348	0.882317538	0.142242389	0.088852908	-0.309487111	-1.759967906	-0.45431153	0.054375088	-0.846970964	-1.051328352
cg00840403	CHST4	no	grey	-0.296051776	-0.114236585	-0.24843132	0.161894418	-1.572961344	-0.464928029	-1.691860408	-1.691860408	0.944424867	0.055575133	-0.954089493	0.492501204	0.508742864	0.006562708	0.982388874	0.165454471	0.382485378	0.011050566	0.673336946	0.008376112	0.058781721	-0.781321492	0.417385162	1.956615465	0.171767555	-2.076957516	-1.2307577
cg00840516	HYAL2	no	grey	-0.200357424	0.073145789	-0.230351784	-0.50873047	-0.857865667	0.264101733	-1.49707469	-1.49707469	0.754323058	0.245676942	-0.308605607	0.202702195	0.798306728	0.392111552	0.900067174	0.898584067	0.535402778	0.020483211	0.321889237	0.333310572	0.112410585	-0.046441286	-0.27131938	1.688601971	-0.492293545	-0.477150911	-0.949192793
cg00841581	STAG1	no	grey	-0.279389754	-0.23575424	-0.041981925	0.215627357	-1.431337646	-1.320666549	-0.155254768	-0.155254768	0.824869522	0.175130478	-0.45560827	0.509264897	0.492279721	-0.006758058	0.728721835	0.042183376	0.724727568	0.511725934	0.383522848	0.849204203	0.130570018	-1.374858671	0.139825218	0.290962573	-0.416208758	-0.070987865	-0.884156536
cg00842351	TJP2	no	grey	-0.311796029	-0.230946119	-0.170020057	-0.330203927	-1.713981183	-1.278548824	-0.937804677	-0.937804677	0.965257252	0.034742748	-1.158105833	0.95925469	0.041035637	-1.085808826	0.980739722	0.239172892	0.029012609	0.625016667	0.808282336	0.080559857	0.001152045	-0.621288046	-1.537413214	-0.204108401	0.092436912	-1.093881311	-2.93853052
cg00845900	CPA4	no	grey	0.09121419	0.218910232	-0.003645695	0.444397369	0.297776148	1.176313913	-0.011768689	-0.011768689	0.044436879	0.955563121	1.051226456	0.262883982	0.73828737	0.279205879	0.030897032	0.652828106	0.297246234	0.915585707	0.16895548	0.351909878	0.405678895	0.185201156	0.526883638	-0.038300995	0.772227718	-0.453568543	0.391817585
cg00846036	DLG2	no	grey	0.078316684	-0.169900685	0.092817246	0.762282293	0.247069314	-0.805143151	0.406145217	0.406145217	0.168649576	0.831350424	0.471984751	0.094215103	0.906524913	0.724849478	0.065521254	0.152160777	0.25979646	0.922437607	0.946812792	0.00060524	0.405678895	0.817697284	-0.585366771	-0.035063	0.023735883	3.21807233	0.391817585
cg00848394	WDR51A	no	grey	-0.250734241	-0.214291259	-0.079526851	0.175240284	-1.205262871	-1.138274634	-0.333443685	-0.333443685	0.845477848	0.154522152	-0.509979256	0.91425597	0.0863067	-0.762925494	0.816395963	0.13768106	0.030065283	0.907018312	0.426497304	0.337154143	0.405678895	-0.8611258	-1.521934701	-0.042383945	-0.370083709	-0.4721715	-0.391817585
cg00848397	MGC4172	no	grey	0.097115166	-0.089692682	-0.071083306	0.309267786	0.32199056	-0.340115116	-0.289929546	-0.289929546	0.286453054	0.713546946	0.241916547	0.976773796	0.02341314	-1.329510348	0.302526417	0.080668951	0.067075538	0.339312818	0.986071661	0.135631994	0.112410585	-1.093293591	-1.173435833	-0.469399735	-0.006091522	-0.867637852	-0.949192793
cg00848461	RAB24	no	grey	0.150115634	-0.213016246	-0.227307683	0.565548796	0.56949912	-1.127889667	-1.465558733	-1.465558733	0.722724541	0.277275459	-0.256058571	0.313107861	0.688189229	0.203276034	0.882810387	0.476327413	0.498962299	0.970409423	0.900199675	0.452761572	0.226476066	0.322094424	-0.301932268	0.013044995	0.045661148	-0.344130441	0.644977687
cg00848728	DAB1	no	grey	0.150276017	-0.106254375	-0.023946886	0.310763963	0.570333459	-0.422717245	-0.083154296	-0.083154296	0.174000014	0.825999986	0.458420721	0.686679392	0.314609973	-0.201197519	0.133325335	0.277003469	0.139134984	0.591021894	0.509517102	0.408133638	0.096303692	-0.557514792	-0.856563657	0.228396431	-0.292841234	-0.389197609	-1.016357063
cg00849368	ARSK	no	grey	-0.428344549	-0.451923877	-0.259233944	0.218459286	-3.004506377	-4.118323446	-1.814596831	-1.814596831	0.997506471	0.002493529	-2.302155604	0.886071813	0.114576617	-0.639874008	0.999258692	0.09754456	0.000249927	0.099323658	0.152006174	0.109633443	0.15092695	1.010796945	-3.60218747	-1.002947293	-0.818138771	-0.960056945	-0.821233204
cg00850538	CRIM1	no	grey	0.253793021	-0.008548416	-0.105116072	0.594952123	1.228372832	-0.025214661	-0.478125956	-0.478125956	0.177373495	0.822626505	0.45008128	0.045740911	0.954635987	1.038665194	0.266230874	0.016103553	0.955068073	0.321088232	0.739903303	0.986334814	0.325751354	1.793078288	-0.019965673	0.493375611	0.130825034	0.005975638	0.48711377
cg00852964	VNN1	no	grey	-0.26488598	0.017843567	-0.066955626	-0.38537258	-1.314210658	0.054244415	-0.269398627	-0.269398627	0.567604021	0.432395979	-0.063088358	0.02774362	0.972496495	1.255806879	0.536740512	0.245216714	0.472522327	0.021062361	0.160921963	0.659731541	0.173617334	0.610449932	0.325577666	1.676492943	0.793384678	-0.180632752	-0.760406916
cg00853068	FMNL1	no	grey	0.027973262	0.116237125	-0.149198393	-0.279653943	0.076836557	0.475756234	-0.775150377	-0.775150377	0.333796543	0.666203457	0.175488169	0.032671724	0.967632929	1.184797954	0.516415606	0.604948171	0.158956312	0.010348441	0.362581046	0.2986184	0.058781721	-0.218281832	0.798722222	1.985125087	-0.440594903	0.524883435	-1.2307577
cg00854637	TSNAXIP1	no	grey	0.236331964	-0.098904033	-0.238987058	0.367872098	1.09963115	-0.385236916	-1.588472493	-1.588472493	0.507307463	0.492692537	-0.006394021	0.884156253	0.116457906	-0.632801026	0.764823767	0.476327413	0.090968948	0.993658387	0.095004807	0.012588096	0.545349668	-0.322094424	-1.041106828	0.002762897	-1.02225442	-1.900039953	0.263324947
cg00854995	SKP1A	no	grey	-0.193167402	-0.085588606	-0.143066144	0.521611007	-0.813179381	-0.32066357	-0.730050281	-0.730050281	0.779452653	0.220547347	-0.355468167	0.795729613	0.205151271	-0.386895792	0.852944642	0.388597671	0.352542137	0.679809288	0.667920601	0.005804952	1	-0.410499806	-0.452788967	0.167612906	-0.175275161	-2.236201368	0
cg00856375	PSMD14	no	grey	-0.132132892	-0.363081359	-0.145911406	0.30651711	-0.479293697	-2.730916849	-0.750819846	-0.750819846	0.93636067	0.06363933	-0.895244403	0.909860307	0.090759356	-0.741078599	0.956933882	0.152155083	0.020116159	0.653761151	0.057661129	0.703143892	0.325751354	-0.817713535	-1.69645493	-0.18458089	-1.239116861	-0.152955791	-0.48711377
cg00858899	CCND1	no	grey	-0.357836136	-0.264644961	-0.013084354	0.31135264	-2.169083076	-1.589583908	-0.043707047	-0.043707047	0.859634605	0.140365395	-0.551709951	0.771986555	0.229093758	-0.338956748	0.719882609	0.396900852	0.139134984	0.930051678	0.382304878	0.320492576	0.252999061	-0.401317969	-0.856563657	-0.031492919	-0.41759016	-0.494182027	-0.59688109
cg00859193	C13orf12	no	grey	0.148350634	-0.254511767	-0.127175281	0.311667094	0.560352511	-1.492118827	-0.618950285	-0.618950285	0.625464383	0.374535617	-0.125476881	0.933558873	0.06684729	-0.873886196	0.719360526	0.205147146	0.05540546	0.855867038	0.116242501	0.012625739	0.496291702	-0.68793452	-1.256447431	0.067593699	-0.934635053	-1.898743202	-0.304262986
cg00859655	CYB5R2	no	grey	0.010401076	0.042476946	-0.127560442	0.046743166	0.027170419	0.139634386	-0.621546054	-0.621546054	0.3659576	0.6340424	0.135539234	0.009391054	0.990713386	1.72625568	0.503796716	0.165454471	0.455333473	0.042266165	0.683015995	0.377338933	0.82059584	0.781321492	0.341670422	1.374007157	0.165569126	0.423268384	0.085870689
cg00861635	ZNF200	no	grey	-0.339745517	-0.24868099	-0.087612409	0.195914731	-1.98239017	-1.437589988	-0.377052678	-0.377052678	0.928937042	0.071062958	-0.847326724	0.989595679	0.010491454	-1.678134307	0.910455263	0.016776668	0.008436956	0.897358721	0.849245572	0.013612588	0.058781721	-1.77529428	-2.073814216	-0.047033912	0.070966709	-1.866059304	-1.2307577
cg00862041	GPRASP2	no	grey	0.062478421	-0.283003041	-0.355014962	-0.03317285	0.188861401	-1.775108801	-3.130402645	-3.130402645	0.896147678	0.103852322	-0.682553793	0.991681012	0.008388687	-1.775276004	0.973629197	0.615453818	0.000429151	0.004713672	0.004018717	0.001797462	0.762368818	-0.21080453	-3.367389453	-2.326640608	-2.395912607	-2.745340363	0.117834875
cg00862290	KCNMB3	no	grey	-0.058968979	0.22518649	-0.183112581	-0.713871922	-0.176555319	1.229059796	-1.047812504	-1.047812504	0.424902495	0.575097505	0.070680724	0.802536202	0.198291258	-0.401666437	0.648680739	0.994018258	0.190199525	0.124605215	0.940124239	0	0.496291702	-0.002605638	0.720790573	-0.904463781	0.02681475	-15	-0.304262986
cg00862770	FKBP5	no	grey	-0.039977543	-0.148648073	0.046144664	0.093418849	-0.113577892	-0.665509478	0.173104658	0.173104658	0.285659785	0.714340215	0.243120899	0.776956822	0.224139704	-0.348451211	0.145067557	0.523961283	0.105255356	0.682235579	0.174571642	0.46078392	0.082098709	-0.280700803	-0.977755794	-0.166065636	0.758026303	-0.336502685	-1.085663674
cg00864867	PAWR	yes, positive	red	-0.188927469	-0.073039234	0.097951852	0.147560688	-0.787377289	-0.263632834	0.435639138	0.435639138	0.299172457	0.700827543	0.223048397	0.366694906	0.634710826	0.134665127	0.125846543	0.615453818	0.236723571	0.237089022	0.201454451	0.575393451	0.545349668	-0.21080453	-0.625758497	0.625088555	-0.695823133	-0.240035086	-0.263324947
cg00870662	PARD6G	no	grey	-0.347229144	-0.216389547	-0.318448703	0.248400899	-2.058347922	-1.155473608	-2.577233512	-2.577233512	0.986939754	0.013060246	-1.583018652	0.24689593	0.75410423	0.306456074	0.996979254	0.297368558	0.446872821	0.084241699	0.579492774	0.020399128	0.15092695	0.526704953	-0.349816059	1.074472884	-0.236951975	-1.690388389	-0.821233204
cg00871453	WDR67	no	grey	-0.030729479	-0.296492358	-0.012853911	0.341441107	-0.085067144	-1.919010381	-0.042901682	-0.042901682	0.574355609	0.425644391	-0.06992309	0.620484651	0.381141224	-0.11788408	0.424505682	0.994018258	0.001386243	0.589589946	0.108820365	0.114681688	0.112410585	0.002605638	-2.858160682	-0.229449931	-0.963289821	0.940505922	-0.949192793
cg00873037	NEIL2	no	grey	-0.224353629	-0.406247237	-0.127249329	0.118780164	-1.015692817	-3.357172372	-0.619448961	-0.619448961	0.961966379	0.038033621	-1.118802327	0.851326581	0.149527628	-0.52424856	0.967182383	0.233241243	0.009945441	0.800904418	0.446809799	0.475034581	0.034293721	-0.632194652	-2.002375943	0.09641931	-0.349877311	-0.323274774	-1.464785389
cg00873937	ATOH7	no	grey	0.037453007	-0.175005594	-0.018819028	0.166341196	0.105657241	-0.840548787	-0.064168082	-0.064168082	0.337255494	0.662744506	0.171010971	0.317773714	0.683685865	0.196852035	0.245484546	0.504613301	0.131761513	0.305353072	0.194619378	0.557114076	0.705456986	-0.297041306	-0.880211426	0.515197706	-0.710813919	0.254055869	0.151529461
cg00874863	LHFPL1	no	grey	0.159570072	0.506656813	0.145342912	0.136004677	0.619599864	5.184860977	0.746648453	0.746648453	0.005878314	0.994121686	1.929717221	0.003770277	0.996278816	2.122596775	0.001595309	0.994018258	8.00E-06	0.005030934	0.001164494	0.003369288	0.762368818	0.002605638	5.097006836	2.298351408	2.933862827	2.472461848	0.117834875
cg00875272	TAL1	no	grey	-0.071565877	0.039379629	0.017296974	-0.090054929	-0.221719579	0.128203871	0.05865854	0.05865854	0.162365434	0.837634566	0.488476428	0.343218798	0.658261369	0.163398939	0.091792507	0.311481262	0.642049736	0.859324854	0.046359484	0.748960202	0.096303692	-0.506568075	0.192431328	0.065842627	1.333861406	0.125541259	-1.016357063
cg00876704	PKN1	no	grey	-0.270194873	-0.32009483	0.051691562	0.047132297	-1.356431694	-2.186902462	0.197611588	0.197611588	0.771700996	0.228299004	-0.340465987	0.967723727	0.032552854	-1.186380931	0.524994533	0.030261261	0.033422448	0.199265006	0.69949275	0.723744413	0.053494151	-1.519112984	-1.475961746	-0.700568963	0.155216783	-0.140414776	-1.271693702
cg00877887	LOC405753	no	grey	0.199327841	-0.11921552	0.089694075	0.107991083	0.851394368	-0.492063876	0.388591549	0.388591549	0.076790946	0.923209054	0.813659984	0.165475956	0.83548598	0.480235105	0.028162208	0.594518572	0.60224246	0.582327619	0.546423965	0.854020287	0.87982916	0.225834574	-0.220228629	0.234832611	0.262470262	-0.068531813	0.055601648
cg00877964	SLC1A4	no	grey	-0.214776376	-0.200576716	-0.067192419	0.20787769	-0.951074221	-1.029155944	-0.270563394	-0.270563394	0.778806291	0.221193709	-0.354197234	0.742277203	0.258910115	-0.285820987	0.729603385	0.239179418	0.236723571	0.996858953	0.743336793	0.46584177	0.256839258	-0.621276195	-0.625758497	0.001366286	0.128814371	-0.331761572	-0.590338593
cg00881086	NPHP3	no	grey	-0.355955321	-0.205993057	-0.057806897	0.238051532	-2.149180956	-1.071572528	-0.225598752	-0.225598752	0.870552854	0.129447146	-0.586877526	0.557121547	0.444524673	-0.051074133	0.806143196	0.070790433	0.051912965	0.242757246	0.076453807	0.355499704	0.041250017	-1.150025429	-1.284724166	0.614827798	-1.116600884	0.449160756	-1.384575872
cg00881370	LOC55908	no	grey	-0.206419893	0.068228391	-0.331256512	0.304947892	-0.896465655	0.242732631	-2.76343975	-2.76343975	0.811471961	0.188528039	-0.423594055	0.169656951	0.831207071	0.469398346	0.944619002	0.892652062	0.231188919	0.075148271	0.027712635	0.163058328	0.934925312	-0.049317787	0.636032985	1.12408101	1.557322179	-0.787657015	0.029223082
cg00882451	ZP2	no	grey	0.013151167	0.293116493	-0.181627563	-0.546733203	0.034627666	1.882382038	-1.035028329	-1.035028329	0.308654397	0.691345603	0.209497536	0.532908471	0.468287725	-0.02845723	0.542882708	0.976076061	0.204893894	0.068755125	0.282810408	6.79E-05	0.762368818	0.010516338	-0.688470984	1.162694923	-0.548504612	-4.168413697	0.117834875
cg00882832	SPRY1	no	grey	-0.260940498	-0.457814536	-0.031645161	-0.118443474	-1.283313449	-4.224573056	-0.112903829	-0.112903829	0.900396754	0.099603246	-0.70069651	0.986375708	0.01374483	-1.560830624	0.803712318	0.422444965	5.37E-06	6.15E-05	0.064587994	0.180903568	0.173617334	-0.374229862	-5.269941322	-4.211191116	-1.189848206	-0.742552867	-0.760406916
cg00884221	IGFBP7	no	grey	-0.312026005	-0.210012514	-0.131954497	0.202857474	-1.716094204	-1.103620364	-0.651498261	-0.651498261	0.938682631	0.061317369	-0.911386489	0.910716804	0.089795081	-0.745717456	0.952054817	0.251360122	0.41393846	0.668698311	0.360421546	0.01825405	0.173617334	-0.599703622	-0.383064221	-0.174769774	0.443189255	-1.738640757	-0.760406916
cg00884529	BZW2	no	grey	-0.018713208	-0.196325109	-0.070555789	0.059385037	-0.050065027	-0.99647337	-0.287278758	-0.287278758	0.565139335	0.434860665	-0.060619879	0.747070206	0.254026479	-0.294091015	0.54363756	0.747169305	0.242351238	0.723554012	0.830131075	0.164710091	0.15092695	-0.126580978	-0.615554758	-0.140529044	-0.080853328	-0.783279794	0.821233204
cg00885506	WDR31	no	grey	-0.241068081	-0.255985727	-0.157267903	0.312947403	-1.133793663	-1.50608179	-0.836425836	-0.836425836	0.949213499	0.050786501	-0.993221716	0.840571272	0.160249717	-0.494172733	0.969002826	0.036464272	0.582765098	0.745269103	0.581762755	0.125319807	0.198764606	-1.438132447	-0.234506466	0.127686883	0.235254086	-0.901980282	-0.701660947
cg00886554	NMU	no	grey	-0.417406783	-0.030222426	-0.028837235	0.205681528	-2.86283421	-0.095589562	-0.101877777	-0.101877777	0.656954362	0.343045638	-0.163618102	0.91039361	0.090201045	-0.743758434	0.530829418	0.147898265	0.390208031	0.118273056	0.648730357	0.454215954	0.112410585	-0.830036921	-0.408703796	-0.92711418	-0.187935779	-0.342737616	-0.949192793
cg00887101	KIAA1698	no	grey	0.267972669	-0.067069352	-0.092515728	0.246509997	1.338667969	-0.237775955	-0.404437849	-0.404437849	0.198177125	0.801822875	0.40191648	0.808320166	0.192670142	-0.414155587	0.264191815	0.533767222	0.114652642	0.572521745	0.08311596	0.391539176	0.256839258	-0.2726481	-0.940615934	-0.242208014	-1.080315574	-0.407224778	-0.590338593
cg00887547	TAOK3	no	grey	-0.139646172	-0.225410519	-0.158038169	-0.303732438	-0.516181573	-1.230965248	-0.842390478	-0.842390478	0.886046605	0.113953395	-0.642242736	0.285615814	0.715792176	0.243187755	0.932652424	0.020934574	0.778159686	0.02855345	0.195198441	0.408555733	0.041250017	-1.67913587	-0.108931272	1.544341418	-0.709523655	0.388748691	-1.384575872
cg00887700	EIF2B1	no	grey	-0.085908834	-0.078291071	-0.050894993	0.282137784	-0.276552547	-0.287054729	-0.194041141	-0.194041141	0.416794646	0.583205354	0.079047873	0.759860894	0.241178241	-0.31663188	0.368409533	0.388597671	0.41393846	0.95932861	0.830250892	0.098574697	0.034293721	-0.410499806	-0.383064221	0.018032603	-0.080790649	-1.006234549	-1.464785389
cg00888007	CCND2	no	grey	-0.297442078	-0.048623758	-0.046157924	-0.129008953	-1.585128713	-0.162925801	-0.173162252	-0.173162252	0.625995434	0.374004566	-0.126093101	0.592260589	0.409245201	-0.086986409	0.539552001	0.046124864	0.652170508	0.886913249	0.947338818	0.858851919	0.019109922	-1.336064898	0.185638844	0.052118857	-0.023494667	-0.06608171	-1.718741081
cg00888479	SLC24A3	no	grey	-0.224418667	0.102959339	0.167264359	0.417429296	-1.016139152	0.405752042	0.915419822	0.915419822	0.156763466	0.843236534	0.503725147	0.035843848	0.964497416	1.14455538	0.047949019	0.934273818	0.535402778	0.261954174	0.409393736	0.023404178	0.364346127	0.029525822	0.27131938	0.581774677	0.387858807	1.630706617	0.438485843
cg00888561	WDFY2	no	grey	-0.452825742	0.119455174	-0.138927985	-0.13088258	-3.339235479	0.493385802	-0.700322144	-0.700322144	0.787564051	0.212435949	-0.371741993	0.716885135	0.284306038	-0.245183921	0.854109991	0.257603491	0.242351238	0.651169046	0.888407511	0.254940935	0.041250017	-0.589048255	-0.615554758	0.186306252	-0.051387779	-0.593560427	-1.384575872
cg00890257	DEGS2	no	grey	0.08140862	-0.08254328	-0.06550871	0.379916473	0.258951119	-0.30648684	-0.262315686	-0.262315686	0.27787686	0.72212314	0.255117621	0.507672219	0.494011926	-0.005232571	0.283073715	0.636696898	0.117926723	0.672751682	0.196665344	0.215919383	0.705456986	-0.196067266	-0.928387771	-0.172145208	-0.706272163	0.665708369	-0.151529461
cg00891278	CCDC37	no	grey	-0.195792476	0.248700436	0.076361062	0.083219809	-0.829357877	1.42148516	0.316888241	0.316888241	0.122516311	0.877483689	0.610776092	0.008199352	0.991894365	1.785190457	0.049125807	0.563754006	0.004297338	0.121171896	0.100964684	0.256469878	0.545349668	0.248910359	2.366800438	0.916598097	0.995830511	0.590963635	-0.263324947
cg00891541	SMPD3	no	grey	-0.147703199	0.091232313	0.287590377	0.329222927	-0.557013518	0.347515439	2.16029954	2.16029954	0.096573386	0.903426614	0.714112546	0.013815649	0.986332122	1.558598716	0.023581163	0.476327413	0.102266222	0.183486776	0.962517648	0.24925155	0.762368818	0.322094424	0.990267786	0.736395229	0.016591299	0.603362132	-0.117834875
cg00892393	MGC35212	no	grey	0.326594043	0.574015621	-0.146739164	0.05301048	1.853141156	6.778770209	-0.756912904	-0.756912904	0.070960817	0.929039183	0.847951398	0.025645563	0.974564696	1.289957771	0.191613683	0.636696898	8.67E-08	0.002866904	0.036434179	0.275496415	0.003197099	0.196067266	7.062088813	2.542586814	1.438491016	-0.559884049	2.495243854
cg00892798	NGFR	no	grey	-0.508095291	-0.149169205	-0.024750074	0.295781085	-4.193884049	-0.668786178	-0.086187873	-0.086187873	0.801262442	0.198737558	-0.400690056	0.793643688	0.207415043	-0.382129754	0.669613713	0.084644584	0.338142695	0.968062531	0.58404744	0.524213647	0.762368818	-1.072400826	-0.470899991	-0.014096589	-0.233551875	-0.280491677	-0.117834875
cg00893242	SND1	no	grey	-0.339866353	-0.298804807	-0.172758796	0.473368427	-1.983602594	-1.944340461	-0.960315104	-0.960315104	0.983891673	0.016108327	-1.491919555	0.828468428	0.172515191	-0.46214266	0.990919792	0.348689632	0.001765574	0.996947177	0.187483839	0.816225629	0.198764606	-0.457560965	-2.753113981	0.001327852	-0.727036162	-0.088189773	-0.701660947
cg00893636	EPM2AIP1	no	grey	0.193465854	0.109144312	-0.071718207	0.270456352	0.815010892	0.437816857	-0.293130447	-0.293130447	0.092383694	0.907616306	0.733374681	0.102190311	0.898397729	0.689560285	0.120229267	0.713353093	0.146822152	0.012023429	0.366959315	0.078110807	0.449691798	0.146695452	0.833208414	1.919971639	0.435382084	-1.107288875	-0.347085034
cg00893987	RPL7L1	no	grey	-0.360129309	-0.165164658	-0.083596367	0.193582596	-2.193505945	-0.772949154	-0.35515292	-0.35515292	0.879260931	0.120739069	-0.617122183	0.522262121	0.479193081	-0.018459466	0.855643082	0.094554484	0.693281818	0.389003981	0.473589926	0.434309758	0.256839258	-1.024317872	0.15909019	0.410045954	0.324597545	-0.362200413	-0.590338593
cg00895324	PCP4	no	grey	0.279428001	0.418246636	-0.35485383	-0.181622909	1.431653986	3.546796812	-3.127816719	-3.127816719	0.195559451	0.804440549	0.407691196	0.076836367	0.923642852	0.813403182	0.541003375	0.8630974	0.000588281	0.02412254	0.43327439	0.09412164	0.008150972	0.063940191	3.230415109	1.617576958	0.36323698	-1.026310515	-2.08879062
cg00896220	CCL4L2	no	grey	0.233119378	0.198289849	-0.104202537	-0.044819742	1.076774316	1.011509906	-0.47262112	-0.47262112	0.091476889	0.908523111	0.737658619	0.012811909	0.987329543	1.591356155	0.163251762	0.024985649	0.352542137	0.425923519	0.38915477	0.071001728	0.173617334	1.602309369	0.452788967	0.370668378	0.409877641	1.148731082	0.760406916
cg00897329	LACE1	no	grey	-0.448907282	-0.298812906	0.093687446	0.211649417	-3.283965793	-1.944429525	0.411088027	0.411088027	0.823277864	0.176722136	-0.451679052	0.921935962	0.078662217	-0.80320382	0.548803081	0.00695438	0.024212235	0.521712156	0.284951302	0.583187686	0.112410585	-2.15774156	-1.615965122	-0.282569044	-0.545229354	0.234191654	-0.949192793
cg00899086	11-Sep	no	grey	-0.038857006	-0.130777072	-0.09524052	0.10386467	-0.11004939	-0.552000909	-0.419966045	-0.419966045	0.559185336	0.440814664	-0.054713971	0.747081768	0.25408093	-0.293997935	0.598010445	0.311481262	0.200184984	0.974672029	0.226541395	0.403629191	0.191418425	-0.506568075	-0.698568502	-0.011141497	0.64485243	-0.394017433	-0.718016261
cg00899641	SF3B1	no	grey	-0.270873046	-0.142537168	-0.105132693	0.067201252	-1.36187898	-0.627628573	-0.478226352	-0.478226352	0.840414711	0.159585289	-0.49597715	0.76104501	0.240047785	-0.318672302	0.850819669	0.117125593	0.190199525	0.443624892	0.940189525	0.258555246	0.496291702	-0.931348197	-0.720790573	0.352984093	-0.026784592	-0.587446646	-0.304262986
cg00899659	ZNF22	no	grey	-0.205479637	0.066967798	-0.073550051	-0.427175457	-0.890423302	0.237343103	-0.302430319	-0.302430319	0.463449226	0.536550774	0.032967843	0.481487588	0.519896869	0.016384908	0.462756863	0.380401136	0.535402778	0.204767468	0.200752127	0.209590485	0.034293721	0.419758195	0.27131938	-0.688739039	0.697339845	-0.678628438	-1.464785389
cg00901493	YBX2	no	grey	0.116034214	-0.008044881	-0.100221498	0.351490111	0.404034298	-0.023690414	-0.448929941	-0.448929941	0.248921815	0.751078185	0.302907045	0.319851229	0.681270169	0.194021981	0.329793038	0.758550935	0.703708326	0.278186095	0.039732322	0.011786335	0.256839258	0.120015252	0.152607311	0.555664582	1.400856057	-1.928621223	-0.590338593
cg00901652	SH2BP1	no	grey	-0.112404484	-0.262213981	-0.190929203	-0.015560674	-0.387764802	-1.565886192	-1.116414758	-1.116414758	0.918974448	0.081025552	-0.790348008	0.883251754	0.117392081	-0.629331202	0.962607138	0.543676499	0.075926963	0.764952642	0.563249701	0.062155832	0.015564411	-0.26465944	-1.119603971	-0.116365451	0.24929903	-1.206518118	-1.807867299
cg00901683	CPSF4	no	grey	-0.085877819	-0.229415021	-0.111272009	0.046583689	-0.276429983	-1.265290967	-0.515891595	-0.515891595	0.782275142	0.217724858	-0.361061988	0.878060936	0.122574937	-0.610568326	0.813034994	0.453418519	0.128190174	0.991074576	0.357377779	0.011479402	0.762368818	-0.343500746	-0.892145262	-0.003893665	-0.446872455	-1.940080723	-0.117834875
cg00901704	SLC25A19	no	grey	-0.068780218	-0.326531864	-0.159934212	0.346748413	-0.211493964	-2.263642774	-0.857159183	-0.857159183	0.908008738	0.091991262	-0.735223426	0.920135235	0.08034559	-0.794007959	0.946382188	0.368300608	0.032269406	0.952732278	0.564978026	0.040505053	0.496291702	-0.433797564	-1.491209031	-0.021029121	-0.247968443	-1.392490794	-0.304262986
cg00901766	MLLT1	no	grey	-0.201052895	-0.317261165	-0.127673249	0.105278388	-0.862250718	-2.153628367	-0.622307216	-0.622307216	0.938868705	0.061131295	-0.912706408	0.98722286	0.012886233	-1.58884404	0.950012501	0.18451472	0.004243916	0.36262934	0.193898164	0.073337401	0.405678895	-0.733968981	-2.372233204	-0.44053706	-0.712426304	-1.134674483	-0.391817585
cg00902195	SYT10	no	grey	0.24588823	-0.108508644	0.119827552	0.143649298	1.169137813	-0.434477842	0.570339805	0.570339805	0.052340315	0.947659685	0.980133674	0.107237768	0.89352397	0.668622238	0.016395459	0.504619221	0.231188919	0.38443393	0.486889383	0.443932206	0.112410585	0.297036211	-0.636032985	0.415178289	-0.312569696	0.352683347	0.949192793
cg00903242	CHL1	no	grey	-0.353975524	-0.118243323	0.020461583	0.424804832	-2.128356379	-0.48671618	0.070178275	0.070178275	0.641523056	0.358476944	-0.144508776	0.287399921	0.713994282	0.24048336	0.431146569	0.124317857	0.876864719	0.25519751	0.097623903	0.562990668	0.545349668	-0.905466485	0.057067404	0.593123567	1.010443834	0.249498804	-0.263324947
cg00903375	SBDS	no	grey	0.01747179	-0.146505257	-0.079791515	0.078550903	0.046578037	-0.652112783	-0.334840891	-0.334840891	0.471669873	0.528330127	0.025331867	0.817719341	0.183160467	-0.436138261	0.484319532	0.94620464	0.050236973	0.730429732	0.720256829	0.088397902	0.198764606	0.024014927	-1.29897654	-0.136421557	-0.142512615	-1.05355804	0.701660947
cg00904483	MGMT	no	grey	0.267804668	0.377820028	-0.152250301	-0.027914381	1.337330341	2.935277017	-0.79806577	-0.79806577	0.09743244	0.90256756	0.710266424	0.049421806	0.950926888	1.005051395	0.243224337	0.49509128	0.001852055	0.065189127	0.297111046	0.161188426	0.15092695	0.305314722	2.732346045	1.185824833	0.527081202	-0.792666145	0.821233204
cg00904574	PLK3	no	grey	-0.417860813	-0.154942689	0.019074218	0.458040201	-2.868621673	-0.705578209	0.065097436	0.065097436	0.728712113	0.271287887	-0.265539601	0.883079739	0.117645962	-0.628392977	0.517544217	0.024031912	0.041106308	0.699462749	0.244909828	0.488399375	0.226476066	-1.619211673	-1.386091525	0.155235409	-0.610993787	-0.311224901	-0.644977687
cg00905170	RRS1	no	grey	0.166051508	-0.358721428	-0.072319949	0.319683456	0.655035767	-2.672267226	-0.296174786	-0.296174786	0.576235955	0.423764045	-0.071845899	0.809695952	0.191258252	-0.417349822	0.557254193	0.73583579	0.010786245	0.560080845	0.404090439	0.245264548	0.112410585	0.133219093	-1.9671297	-0.25174928	-0.393521425	-0.610365223	-0.949192793
cg00906183	HGS	no	grey	-0.101603377	-0.000972745	0.085227093	0.053831621	-0.340841287	-0.00279878	0.363988144	0.363988144	0.159101757	0.840898243	0.497295029	0.105326312	0.895456122	0.676433128	0.063049686	0.934274729	0.390208031	0.301753286	0.809079148	0.064401542	0.650147444	-0.029525398	-0.408703796	0.520347992	-0.092008992	1.191103735	0.18698814
cg00908551	FANCF	no	grey	-0.230581875	-0.206121154	-0.033774125	0.280476767	-1.058899874	-1.072586348	-0.121398946	-0.121398946	0.731965094	0.268034906	-0.270778649	0.7591404	0.24203395	-0.315093715	0.614426653	0.994018258	0.042522478	0.403297608	0.297892437	0.631530006	0.058781721	-0.002605638	-1.371381435	-0.394374354	-0.525940523	-0.19960601	1.2307577
cg00910067	SLC7A10	no	grey	0.133827141	0.24330867	0.086430912	0.085696255	0.487512709	1.388338275	0.370560565	0.370560565	0.015649165	0.984350835	1.504478836	0.031145058	0.969142993	1.205580858	0.005668308	0.135720818	0.430222691	0.51721886	0.030230878	0.492839224	0.82059584	0.867353531	0.366306687	0.286325648	1.519549245	0.307294735	0.085870689
cg00910168	DHX37	no	grey	0.205861596	-0.053135067	-0.03151486	0.434828701	0.8928754	-0.180539418	-0.112387691	-0.112387691	0.115191502	0.884808498	0.637549564	0.130257929	0.870625238	0.584165835	0.097358934	0.413825084	0.61208988	0.962544812	0.005588428	0.326293097	0.130570018	0.383183188	-0.213184801	-0.016579042	-2.252710363	0.486392114	0.884156536
cg00911351	PCDHGB4	no	grey	-0.225894594	0.000189224	0.22447858	0.146991625	-1.026295333	0.000543028	1.43659427	1.43659427	0.209938875	0.790061125	0.37687714	0.04666314	0.953759998	1.029996045	0.062635419	0.277003469	0.662355743	0.648350172	0.957593936	0.020703573	0.545349668	0.557514792	-0.178908694	0.18819037	0.018818613	1.68395469	-0.263324947
cg00911873	PRPS1L1	no	grey	0.245505858	0.094705482	-0.069158364	0.056062916	1.1663127	0.364417456	-0.280294881	-0.280294881	0.07862739	0.92137261	0.803396143	0.034302086	0.966019404	1.163649473	0.102628832	0.958146045	0.124694549	0.28834514	0.858779618	0.163676727	0.010165202	0.018568289	0.904152532	0.540087364	-0.066118271	0.786013068	1.992883991
cg00912191	DC-UbP	no	grey	-0.31615396	-0.243149917	0.080272894	0.217641468	-1.754286354	-1.386897201	0.337387395	0.337387395	0.706986102	0.293013898	-0.232081785	0.608077984	0.393589788	-0.103926182	0.427713804	0.769991657	0.035834558	0.299269922	0.512948872	0.030715994	0.034293721	-0.11351398	-1.445697943	-0.523936929	-0.289925921	1.512635429	-1.464785389
cg00912942	C1orf127	no	grey	-0.077438673	0.108043866	-0.213838531	-0.02713031	-0.243726473	0.432042807	-1.330438578	-1.330438578	0.570909127	0.429090873	-0.066420728	0.080531557	0.920030078	0.79300391	0.787250574	0.898584067	0.12127371	0.194543618	0.453294385	0.63920547	0.012611144	0.046441286	0.916233336	0.710983011	0.34361966	-0.194359517	1.899245512
cg00915206	GAD1	no	grey	-0.048264683	-0.061663037	-0.053541458	0.302863072	-0.140316132	-0.215055566	-0.20596988	-0.20596988	0.356103207	0.643896793	0.147394119	0.312130405	0.689265256	0.204633928	0.323026076	0.702201273	0.672603817	0.799036047	0.142386872	0.959451879	0.325751354	-0.153538388	-0.172240672	0.097433628	0.846530049	0.017976802	-0.48711377
cg00915289	CKS1B	no	grey	-0.226996795	-0.221321448	-0.142667992	0.244854905	-1.033914194	-1.169976469	-0.727165358	-0.727165358	0.915176892	0.084823108	-0.770455821	0.97570839	0.024485573	-1.310059735	0.941756263	0.09308045	0.058594754	0.365765911	0.650136857	0.133581067	0.256839258	-1.031141526	-1.232141267	-0.436796772	0.186995213	-0.874255091	-0.590338593
cg00916199	PRO1580	no	grey	-0.13233114	-0.105469611	-0.112736321	0.150012638	-0.480252451	-0.418652517	-0.525047929	-0.525047929	0.679986574	0.320013426	-0.193801805	0.929389954	0.071081407	-0.847213986	0.735280841	0.199836638	0.209970893	0.315024542	0.226306702	0.213063529	0.15092695	-0.699324885	-0.677840904	-0.501655611	0.645302585	-0.671490884	-0.821233204
cg00916635	PTPN22	no	grey	-0.266014182	0.226676903	-0.071771733	-0.350565369	-1.323120784	1.241765911	-0.293400828	-0.293400828	0.422493609	0.577506391	0.07314986	0.553259238	0.447927878	-0.047761912	0.422973183	0.124317857	0.023339535	0.102395839	0.705093975	1.88E-05	0.015564411	-0.905466485	1.631907809	0.989717692	-0.151752997	-4.726818457	-1.807867299
cg00917893	PDHB	no	grey	-0.309276806	-0.108765923	-0.067863592	0.078511463	-1.690935761	-0.435828064	-0.273873436	-0.273873436	0.763636406	0.236363594	-0.325389419	0.810634923	0.190347206	-0.419423498	0.716455273	0.073164974	0.117926723	0.601145754	0.508092425	0.386575507	0.15092695	-1.135696775	-0.928387771	0.221020216	0.29405728	-0.412765666	-0.821233204
cg00918005	REG3G	no	grey	0.020799887	-0.21709115	-0.292352448	0.04544742	0.055980283	-1.161254596	-2.221803192	-2.221803192	0.857663017	0.142336983	-0.545652248	0.415313018	0.585977943	0.08059446	0.957149663	0.58417686	0.693281818	0.8106409	0.532837401	0.082637494	0.405678895	0.23345565	-0.15909019	0.091171488	0.273405298	-1.082822859	-0.391817585
cg00918794	PPIB	no	grey	-0.171575061	-0.179956947	-0.088435672	0.320117269	-0.685944307	-0.875594154	-0.381600753	-0.381600753	0.760540911	0.239459089	-0.319738678	0.959707385	0.040594894	-1.090498596	0.754910847	0.270424764	0.005286959	0.561991779	0.115533589	0.21144089	0.449691798	-0.567953541	-2.276794064	-0.250270038	-0.937291735	-0.674811021	-0.347085034
cg00919857	TMOD2	no	grey	-0.063811526	0.071174941	0.031491395	0.642201314	-0.19359166	0.255470976	0.112294789	0.112294789	0.127467053	0.872532947	0.593572059	0.007649023	0.992443812	1.81536405	0.065435085	0.769991657	0.303822364	0.018527031	0.41897152	0.000164772	0.364346127	0.11351398	0.517380262	1.732194181	0.377815498	3.783116208	0.438485843
cg00920960	BIRC4	no	grey	0.051584922	-0.310310822	-0.351147165	-0.149706786	0.151349621	-2.07331266	-3.068702564	-3.068702564	0.914657154	0.085342846	-0.767802881	0.998162226	0.00185599	-2.430394353	0.978841098	0.170074589	4.98E-05	0.000606053	0.006720316	0.004196723	0.705456986	-0.769360571	-4.30309925	-3.217489389	-2.172610329	-2.377089723	-0.151529461
cg00922727	SESN1	no	grey	-0.346994968	-0.437221366	-0.069101367	-0.285335396	-2.055944106	-3.861453833	-0.280011201	-0.280011201	0.960957423	0.039042577	-1.107431526	0.843225985	0.157744142	-0.501016764	0.93102711	0.245216714	0.00018939	0.903126469	0.215146469	0.734498034	0.069642405	-0.610449932	-3.722643971	-0.044251429	-0.667265777	0.134009362	-1.157126241
cg00925229	GPR137	no	grey	-0.165485239	-0.232082405	0.043713843	0.039466156	-0.65190411	-1.288435994	0.162625232	0.162625232	0.556505086	0.443494914	-0.052081361	0.689614534	0.311887095	-0.204972599	0.330541451	0.007952636	0.041106308	0.5537398	0.337750258	0.156435418	0.028365506	-2.099488912	-1.386091525	0.256694261	-0.471404311	0.805664912	-1.547209471
cg00925717	SCNN1B	no	grey	0.090190918	0.009665724	-0.019670014	-0.064428047	0.293642545	0.028614463	-0.067273508	-0.067273508	0.114966492	0.885033508	0.638398723	0.184690741	0.816248038	0.432524881	0.086932132	0.636701581	0.422034535	0.041375993	0.592779982	0.26610992	0.034293721	-0.196064071	0.374652009	1.383251566	-0.227106471	-0.574938936	-1.464785389
cg00929606	ZNF3	no	grey	0.046047178	0.071253909	-0.069875515	-0.128473382	0.133049852	0.255815084	-0.283872042	-0.283872042	0.183155381	0.816844619	0.436150322	0.233763484	0.767430063	0.330193334	0.206181405	0.19206021	0.154830006	0.103152014	0.573267704	0.916840464	0.034293721	0.7165626	0.81014487	-0.986522288	0.241642524	-0.037706227	-1.464785389
cg00929855	HSPA1A	no	grey	0.234074882	-0.112065256	-0.126152724	0.129910401	1.083545948	-0.45328886	-0.612081959	-0.612081959	0.343994415	0.656005585	0.162418613	0.667263226	0.333958925	-0.17527695	0.480199905	0.707765474	0.19500884	0.736897408	0.49959431	0.113636963	0.289918454	0.150110627	-0.709945701	-0.132592971	-0.301382516	-0.94448038	0.53772414
cg00930078	FBXO28	no	grey	-0.119629301	-0.18265303	-0.097556194	0.019718791	-0.420399913	-0.89497115	-0.433338174	-0.433338174	0.731287785	0.268712215	-0.269682596	0.456882906	0.544738625	0.039165095	0.747295295	0.100619275	0.865772375	0.832800577	0.142279607	0.577706715	0.15092695	-0.997318815	0.062596276	0.079458982	0.846857344	0.238292584	-0.821233204
cg00930194	PROP1	no	grey	-0.206032373	0.153291296	-0.070023887	-0.35362948	-0.893972855	0.694962424	-0.284613945	-0.284613945	0.387156108	0.612843892	0.111083889	0.084337614	0.916312311	0.772948692	0.387888308	0.69664513	0.135409481	0.882493943	0.319156472	0.235992555	0.364346127	0.156988394	0.868350925	-0.054288267	-0.495996344	0.627101697	-0.438485843
cg00930873	ALDH1A2	no	grey	0.224465988	0.007113001	0.066084566	0.516942807	1.016463958	0.020882497	0.265127557	0.265127557	0.033109492	0.966890508	1.179017481	0.144064155	0.856944953	0.540414069	0.01351095	0.816220178	0.517016258	0.844393602	0.292684799	3.23E-08	0.87982916	0.088192673	-0.2864958	-0.073455066	0.533599832	7.490864783	-0.055601648
cg00931491	SULT1A2	no	grey	-0.254036787	-0.271722868	-0.224403807	0.509007688	-1.230224868	-1.659729357	-1.435832979	-1.435832979	0.976851301	0.023148699	-1.334443418	0.978157488	0.02199949	-1.356557384	0.991709643	0.982056119	0.004636404	0.166565481	0.018450392	1.12E-05	0.364346127	-0.007863694	-2.333818768	-0.778414996	-1.733994393	-4.950118845	0.438485843
cg00932276	EGFL6	no	grey	0.016035807	-0.219899947	-0.325476468	-0.136600143	0.042574323	-1.184550241	-2.678422721	-2.678422721	0.871550551	0.128449449	-0.590237758	0.99685045	0.00317847	-2.196751945	0.964591182	0.333482903	0.000200268	0.001996648	0.005266373	0.000132828	0.545349668	-0.476926427	-3.698389361	-2.699698454	-2.278488424	-3.876711004	-0.263324947
cg00933411	DLC1	no	grey	0.248344707	-0.064081707	0.057661171	-0.478529539	1.187375379	-0.225139025	0.224919893	0.224919893	0.051086819	0.948913181	0.990661141	0.218960716	0.782356824	0.3586038	0.02200823	0.364329746	0.331086671	0.19587367	0.474920803	3.69E-14	0.058781721	0.438505369	-0.480058303	-0.708023939	-0.323378807	13.43345169	-1.2307577
cg00935388	RNASE8	no	grey	0.159173769	-0.037821051	-0.006517849	0.003678809	0.617462084	-0.122528808	-0.021261457	-0.021261457	0.097964475	0.902035525	0.707901387	0.254400045	0.746732952	0.293452821	0.066567874	0.184508622	0.887981299	0.936729477	0.907402984	0.278695175	0.069642405	0.733983336	0.05159618	-0.028385813	0.042199797	-0.55487055	1.157126241
cg00935430	ZNF678	no	grey	-0.199773557	-0.347513839	-0.051065681	0.169807292	-0.85419287	-2.525183769	-0.194804762	-0.194804762	0.859788342	0.140211658	-0.552185879	0.961604865	0.038689189	-1.111380374	0.782768667	0.44892749	0.000429151	0.34514502	0.216576272	0.255901509	0.545349668	-0.3478238	-3.367389453	-0.461998389	-0.664389126	-0.591927153	-0.263324947
cg00936626	PIGZ	no	grey	-0.011445637	0.241241071	0.076710933	0.33972581	-0.02998929	1.369633797	0.31870365	0.31870365	0.04148534	0.95851466	1.081075346	0.000718569	0.999292354	2.842501732	0.015843636	0.024985649	0.007762346	0.005968703	0.009102702	0.000204421	0.112410585	1.602309369	2.110007025	2.224119999	2.040829692	3.68947482	0.949192793
cg00939965	PRRG1	no	grey	0.345140828	0.411037981	0.063662643	0.115171878	2.036973168	3.43203211	0.2533642	0.2533642	0.004377418	0.995622582	2.057752004	0.018887969	0.981279812	1.422784753	0.001954363	0.08601033	0.023339535	0.04444758	0.518577893	0.431434043	0.069642405	1.065449385	1.631907809	1.352151882	0.285186001	-0.365085589	1.157126241
cg00940278	GATA6	no	grey	-0.431702151	-0.258651536	-0.053386688	0.148221261	-3.048950958	-1.531519636	-0.205267015	-0.205267015	0.920080931	0.079919069	-0.796319588	0.9186411	0.081950922	-0.785416158	0.859196794	0.042180516	0.017960478	0.712621552	0.354851538	0.970769122	0.034293721	-1.374888108	-1.745682121	-0.147141047	-0.449953308	-0.012884046	-1.464785389
cg00940891	FGFRL1	no	grey	-0.338102143	0.036776878	0.107314742	0.152553715	-1.965946563	0.118755408	0.49148002	0.49148002	0.335719682	0.664280318	0.172993201	0.900764831	0.099810895	-0.699792054	0.141264953	0.027510252	0.563586831	0.973673138	0.508908634	0.070850799	0.212121918	-1.560505429	-0.249039163	0.011586811	0.293360181	-1.149655249	-0.673414455
cg00941229	ZA20D1	no	grey	-0.220888281	-0.237351476	0.09447836	-0.066258734	-0.99205866	-1.334821198	0.415600176	0.415600176	0.578533823	0.421466177	-0.074207277	0.916190552	0.084433698	-0.772454193	0.304637674	0.061933583	0.016009907	0.499730918	0.987492894	0.706489487	0.023342202	-1.208073794	-1.795611196	-0.30126378	0.005466021	0.150894296	-1.631858177
cg00941549	AKAP4	no	grey	0.02654102	0.278440991	0.288667158	0.299148674	0.072607407	1.727909475	2.174117893	2.174117893	0.016228829	0.983771171	1.488682807	0.000764939	0.999246561	2.815343031	0.003360938	0.165454471	5.28E-05	0.006756964	0.667225241	0.002434882	0.173617334	0.781321492	4.276959427	2.17024841	0.175727533	2.613522113	0.760406916
cg00943245	PCDHGC5	no	grey	0.093878274	0.094591634	-0.114269314	-0.371790426	0.308628362	0.36385883	-0.534705436	-0.534705436	0.22040625	0.77959375	0.3557461	0.345763007	0.655543749	0.160191478	0.331795745	0.747169305	0.955068073	0.427427136	0.257288502	0.290358908	0.596701217	-0.126580978	-0.019965673	0.369137909	-0.589579622	-0.537064846	0.224243077
cg00943909	GNAS	no	grey	-0.231840863	-0.117727417	-0.158049717	-0.253308544	-1.067748601	-0.483888065	-0.842480055	-0.842480055	0.86280306	0.13719694	-0.561625581	0.991713344	0.008357294	-1.776904305	0.918990548	0.257610103	0.003547981	0.300033124	0.299816925	0.007265057	0.001498873	-0.589037109	-2.450018705	-0.522830797	-0.523143854	-2.138760947	-2.824235066
cg00943950	UBE2B	no	grey	-0.037974999	-0.253311407	-0.150723438	0.069726402	-0.10728644	-1.48080114	-0.786562017	-0.786562017	0.831099448	0.168900552	-0.471338936	0.878385935	0.122346241	-0.611379375	0.894395241	0.318710838	0.096485368	0.51027152	0.732462747	0.383369183	0.256839258	-0.496603167	-1.015538541	-0.29219867	-0.135214459	-0.4163828	-0.590338593
cg00945507	SEC61G	yes, positive	red	0.20008783	-0.243575375	-0.141662394	0.650295118	0.856168824	-1.390761124	-0.719902407	-0.719902407	0.5982559	0.4017441	-0.095020497	0.787550608	0.213554789	-0.369460689	0.722774721	0.388597671	0.00223832	0.07253217	0.015947098	0.706944573	0.198764606	0.410499806	-2.650077798	-1.139469326	-1.797318332	-0.150614635	0.701660947
cg00945862	SLC4A5	no	grey	-0.07381974	0.33072238	-0.289795205	0.092221483	-0.230093105	2.314471304	-2.188649578	-2.188649578	0.50794819	0.49205181	-0.00695917	0.042737163	0.957578563	1.068164317	0.789832139	0.702201273	0.000477083	0.021312771	0.065106802	0.217167239	0.023342202	0.153538388	3.321406415	1.671360082	1.186373637	-0.663205689	1.631858177
cg00947019	H2AFV	no	grey	-0.088623368	-0.18998105	0.02724358	0.082734702	-0.287347511	-0.948697241	0.095709548	0.095709548	0.424466934	0.575533066	0.07112614	0.4058834	0.595709327	0.090568714	0.249251412	0.239179418	0.022494271	0.621721957	0.104105941	0.521339741	0.650147444	0.621276195	-1.647928073	-0.206403795	-0.982524487	0.282879168	0.18698814
cg00947275	LAS1L	no	grey	-0.004354842	-0.402681943	-0.266249161	-0.190992392	-0.011178644	-3.302181662	-1.896909943	-1.896909943	0.945536291	0.054463709	-0.962862793	0.99641965	0.003614182	-2.140960042	0.984033472	0.283683517	7.01E-06	0.000936104	0.012124399	0.012324341	0.405678895	-0.547165897	-5.154320352	-3.028675808	-1.916339768	-1.909236277	-0.391817585
cg00948524	RNF135	no	grey	-0.045372688	0.01891995	0.073234032	0.288920467	-0.130855933	0.057716606	0.300819116	0.300819116	0.115693175	0.884306825	0.635662264	0.013253646	0.986892304	1.576634635	0.04697794	0.922359561	0.507947189	2.46E-05	0.684921225	0.060249359	0.289918454	0.035099746	0.294181438	4.60855921	0.164359375	1.220047571	-0.53772414
cg00949554	UBE2E3	no	grey	0.009437792	0.505063147	0.069323811	-0.219413909	0.024585599	5.151154033	0.281118836	0.281118836	0.024396705	0.975603295	1.311638823	0.029297661	0.970973125	1.232137055	0.009767094	0.573924989	0.001765574	0.023326239	0.231374501	0.621146521	0.082098709	-0.241144866	2.753113981	1.632155285	0.635684505	0.206805943	-1.085663674
cg00950418	SRPK2	no	grey	0.051588239	0.027523643	-0.093364969	0.314252143	0.151360734	0.086309673	-0.409253682	-0.409253682	0.260086207	0.739913793	0.283852684	0.300482514	0.700778363	0.2211508	0.327096421	0.680090995	0.204893894	0.737491824	0.049974675	0.396135208	0.173617334	-0.167432975	0.688470984	0.13224279	1.301250019	-0.402156556	-0.760406916
cg00950621	STARD5	no	grey	0.123841383	-0.492319238	-0.024899319	0.078300902	0.439895009	-4.887606847	-0.086753352	-0.086753352	0.538556921	0.461443079	-0.034851868	0.822235962	0.178769898	-0.446675611	0.417314859	0.538702008	0.017960478	0.531669144	0.194951314	0.813688854	0.226476066	-0.268651405	-1.745682121	-0.274358544	-0.710073834	-0.089541633	-0.644977687
cg00951770	RABGGTA	no	grey	-0.076747089	-0.0219804	-0.112811747	0.575707307	-0.241103107	-0.067715929	-0.525521378	-0.525521378	0.504517381	0.495482619	-0.00394158	0.069583816	0.930974506	0.856461764	0.592609888	0.594523693	0.114652642	0.289245624	0.104881332	0.293070131	0.87982916	-0.225830833	0.940615934	0.538733202	-0.979301806	0.533028441	0.055601648
cg00953256	CCND1	no	grey	-0.191117048	-0.095446089	-0.231034312	0.689037866	-0.800651396	-0.368059024	-1.504191052	-1.504191052	0.875975254	0.124024746	-0.605461659	0.194536166	0.806406237	0.409969652	0.954312207	0.804596061	0.876864719	0.006034481	0.15582841	0.166606436	0.028365506	-0.094422098	0.057067404	2.219360082	0.80735336	-0.778308226	1.547209471
cg00953277	SFRS2	no	grey	0.117193056	-0.284474593	-0.009920015	0.286521165	0.409282179	-1.790490426	-0.032760869	-0.032760869	0.389207208	0.610792792	0.108789129	0.967439934	0.032799674	-1.183100474	0.270723482	0.152160777	0.075926963	0.500617955	0.445909042	0.065114133	0.058781721	-0.817697284	-1.119603971	-0.300493578	0.350753721	-1.186324739	-1.2307577
cg00954003	TMSB10	no	grey	-0.357260256	-0.124998157	0.049125498	-0.05149092	-2.162977001	-0.524368031	0.186171237	0.186171237	0.614636214	0.385363786	-0.113099104	0.712142288	0.289337571	-0.237565174	0.373127553	0.047787358	0.131761513	0.739398443	0.800669574	0.034548764	0.13521525	-1.320686978	-0.880211426	-0.131121468	0.096546675	1.461567485	-0.868974323
cg00954566	SCD	no	grey	-0.173836211	-0.31657813	-0.13584547	0.075527789	-0.698787381	-2.14565396	-0.678544257	-0.678544257	0.933522639	0.066477361	-0.876296236	0.991194001	0.008887683	-1.75018146	0.950369963	0.170062721	0.000223808	0.171887664	0.027550482	0.151365924	0.449691798	-0.769390877	-3.650125157	-0.764755291	-1.559870795	-0.819971884	-0.347085034
cg00955230	RFC2	no	grey	-0.136030928	-0.297056351	-0.240384871	0.505696893	-0.498289803	-1.925170205	-1.603547268	-1.603547268	0.959637241	0.040362759	-1.092989164	0.68166514	0.319475032	-0.194533082	0.986867866	0.982056119	0.078282753	0.504678384	0.536327546	0.026986461	0.256839258	0.007863694	-1.106333911	0.296985296	-0.270569897	-1.568854067	-0.590338593
cg00955451	APBA2	no	grey	0.114703785	-0.005205639	-0.12805739	-0.231493104	0.398041421	-0.015074476	-0.624902259	-0.624902259	0.31018643	0.68981357	0.207347209	0.082484226	0.918097887	0.7825991	0.452124627	0.165454471	0.6384667	0.290824224	0.59096642	0.770860319	0.173617334	0.781321492	-0.194861749	0.536369422	0.228437196	-0.11302431	0.760406916
cg00958517	ST3GAL2	no	grey	0.191592907	-0.314095967	-0.058907557	0.089381504	0.803550517	-2.116824826	-0.230745031	-0.230745031	0.477403847	0.522596153	0.02008409	0.826499058	0.174350725	-0.457546248	0.438414864	0.952172963	0.220396805	0.319766525	0.445581602	0.080675806	0.15092695	0.021284154	-0.656794706	-0.495167002	-0.351072749	-1.093256685	-0.821233204
cg00958560	FLJ46481	no	grey	-0.087988794	-0.078141162	-0.018401546	-0.336545621	-0.284811949	-0.286377337	-0.062651169	-0.062651169	0.343207479	0.656792521	0.163413261	0.126731919	0.874141212	0.596083992	0.249360295	0.713353093	0.61208988	0.84729974	0.471818316	0.240368294	0.364346127	0.146695452	0.213184801	-0.071962927	-0.326225204	0.619122819	-0.438485843
cg00960702	CCDC9	no	grey	-0.248971287	-0.074533718	-0.104238261	-0.015133793	-1.192051765	-0.270233185	-0.472835907	-0.472835907	0.746409445	0.253590555	-0.29483693	0.47524624	0.526072404	0.022051315	0.77239636	0.233241243	0.455333473	0.150305007	0.950933356	0.082677486	0.028365506	-0.632194652	0.341670422	0.823026552	-0.021849919	-1.082612738	-1.547209471
cg00962459	PROKR1	no	grey	0.096498461	-0.099933666	-0.329353136	0.216132433	0.319429744	-0.390407736	-2.735263254	-2.735263254	0.679225643	0.320774357	-0.192770361	0.442197076	0.558982443	0.053354138	0.890929449	0.970097598	0.966293256	0.193247968	0.069675282	6.67E-08	0.705456986	0.013184571	0.014891052	0.713885064	1.156921263	-7.175597215	-0.151529461
cg00962635	SYTL4	no	grey	0.065617719	-0.109470439	-0.22330173	-0.361427874	0.200049699	-0.439533812	-1.424637582	-1.424637582	0.655021422	0.344978578	-0.161177877	0.34640118	0.65476835	0.159390642	0.844495382	0.691113202	0.714190839	0.060384286	0.491319166	0.020248254	0.112410585	-0.160450811	0.146185725	1.219076068	-0.308636294	-1.693612411	-0.949192793
cg00962799	SSX8	no	grey	-0.018517034	-0.020404979	-0.016144792	-0.066593416	-0.049512407	-0.062545084	-0.054525911	-0.054525911	0.204860219	0.795139781	0.387512372	0.005716705	0.99435368	1.941824185	0.146627429	0.257610103	0.024212235	0.242723899	0.131995882	0.025238827	0.112410585	0.589037109	1.615965122	0.61488746	0.879439618	1.59793084	0.949192793
cg00964109	UBL7	no	grey	-0.174127074	-0.249677559	-0.10522805	0.210022579	-0.700447509	-1.446830229	-0.478802486	-0.478802486	0.862477267	0.137522733	-0.56059551	0.956571122	0.043722641	-1.058263618	0.869267163	0.528849788	0.023339535	0.484282698	0.094807592	0.023057409	0.058781721	-0.276667665	-1.631907809	-0.314901046	-1.023156885	-1.637189493	-1.2307577
cg00967316	PPP1R3A	no	grey	0.297275675	0.337758768	-0.19745532	-0.243707273	1.583669541	2.401384872	-1.175395951	-1.175395951	0.132643481	0.867356519	0.576284094	0.086275941	0.914213641	0.763080297	0.354782526	0.691113202	0.000801011	0.004864936	0.87600968	0.008192264	0.015564411	0.160450811	3.096361551	2.312922842	-0.057491095	-2.086596061	1.807867299
cg00968475	BHLHB9	no	grey	-0.026167136	-0.293643599	-0.335289773	-0.211877094	-0.071508755	-1.888073901	-2.823735426	-2.823735426	0.937381493	0.062618507	-0.902267295	0.996405323	0.003627588	-2.139352002	0.984639787	0.388597671	2.53E-05	0.000199809	0.005808551	0.000985116	0.449691798	-0.410499806	-4.596069275	-3.699386017	-2.235932188	-3.006512589	-0.347085034
cg00969271	ORM2	no	grey	-0.095203003	-0.196081857	0.049358531	0.1291776	-0.314073481	-0.994619649	0.187202824	0.187202824	0.410948124	0.589051876	0.085183002	0.562120771	0.439405454	-0.056104561	0.220123514	0.886729019	0.438502333	0.229987434	0.054625576	0.847120323	0.003197099	0.052209079	-0.358028092	-0.638295892	1.262603972	-0.072054899	2.495243854
cg00969446	CENTA1	no	grey	-0.241949537	0.021267213	-0.216455137	0.291698601	-1.14021347	0.064857682	-1.356140489	-1.356140489	0.815551002	0.184448998	-0.433093703	0.061268171	0.939208694	0.911735089	0.923285986	0.982056119	0.013016145	0.378578186	0.023410041	0.954361329	0.82059584	0.007863694	1.885517618	0.421844414	1.630597822	0.020287167	-0.085870689
cg00970325	PAQR9	no	grey	0.02603034	-0.225334866	0.017041844	0.601668524	0.071107335	-1.23032161	0.057740622	0.057740622	0.352136011	0.647863989	0.152259565	0.08321081	0.917442479	0.778790253	0.210508172	0.594523693	0.382485378	0.485192242	0.881134504	0.100448187	0.93974299	0.225830833	-0.417385162	0.314086152	-0.054957792	0.9980579	0.026990905
cg00971396	POLR2H	no	grey	-0.210249194	0.048789896	-0.121737827	0.019729017	-0.921286501	0.163566617	-0.582812113	-0.582812113	0.615582422	0.384417578	-0.114166766	0.170707765	0.830313328	0.466716729	0.701037308	0.19206021	0.290765952	0.107240317	0.246418449	0.736936195	0.023342202	-0.7165626	0.536456449	0.969641911	-0.60832678	0.132570112	-1.631858177
cg00973286	TNFRSF1A	no	grey	-0.053831306	0.048061543	-0.074352138	0.380138619	-0.158919801	0.160761686	-0.306532571	-0.306532571	0.299944609	0.700055391	0.221928943	0.83851718	0.162250022	-0.48878524	0.321425446	0.221692607	0.631995013	0.803667198	0.01441607	0.010098943	0.289918454	-0.654248789	0.199286349	-0.094923757	1.841153109	-1.995724058	-0.53772414
cg00973334	LASS5	no	grey	-0.420087693	-0.413283611	-0.138081641	-0.102128785	-2.897123583	-3.380488952	-0.694311678	-0.694311678	0.989752779	0.010247221	-1.688363906	0.97501831	0.025199808	-1.297572779	0.99098821	0.152160777	0.004989098	0.121490876	0.584459173	0.549897467	0.364346127	-0.817697284	-2.301977999	-0.915456337	0.23324582	-0.259718281	-0.438485843
cg00973677	CHRM2	no	grey	-0.228882968	-0.036920009	-0.103554486	0.020341405	-1.047020588	-0.119271295	-0.468731568	-0.468731568	0.6817452	0.3182548	-0.196195042	0.465608363	0.535944288	0.030949232	0.718003721	0.504619221	0.724727568	0.881989586	0.084127056	0.933256564	0.058781721	-0.297036211	-0.139825218	-0.054536542	-1.075064311	-0.029998947	-1.2307577
cg00974864	FCGR3B	no	grey	-0.170489953	-0.283974005	-0.176239904	-0.375100429	-0.679820374	-1.785249333	-0.989308395	-0.989308395	0.944642199	0.055357801	-0.955791172	0.974177281	0.026006918	-1.283881108	0.971435304	0.12068761	0.297246234	0.398817696	0.037674394	0.001630633	0.034293721	-0.918337312	-0.526883638	-0.39922558	1.423953726	-2.787643899	-1.464785389
cg00976054	ATP5H	no	grey	-0.087107068	-0.171388179	-0.12116651	0.378864939	-0.281301041	-0.815384094	-0.579069808	-0.579069808	0.737673225	0.262326775	-0.280127385	0.754941917	0.246181391	-0.307714784	0.794086886	0.216080814	0.25979646	0.864189819	0.734207054	0.318706731	0.545349668	-0.665383792	-0.585366771	0.063390855	0.134181447	-0.496608764	-0.263324947
cg00977690	ZFX	no	grey	0.318510129	0.113817573	-0.142571999	0.124699637	1.776311587	0.462672778	-0.726470599	-0.726470599	0.140872404	0.859127596	0.550144078	0.355221128	0.646044789	0.148471216	0.290409216	0.495085288	0.236723571	0.337755727	0.230361557	0.143030378	0.082098709	-0.305319979	0.625758497	0.471397279	0.637589995	-0.844571712	-1.085663674
cg00979348	HPSE	no	grey	-0.452463047	-0.321822285	-0.052184294	0.149093915	-3.334091899	-2.207338748	-0.199828775	-0.199828775	0.946040687	0.053959313	-0.966903594	0.979538825	0.02064664	-1.384120617	0.893272895	0.064057882	0.002036801	0.289930959	0.509568096	0.586589775	0.256839258	-1.193427427	-2.691051294	-0.537705409	-0.292797771	-0.231665511	-0.590338593
cg00980978	WFDC2	no	grey	0.036585244	-0.163467519	0.085279042	0.088697507	0.102958671	-0.7615644	0.364270885	0.364270885	0.196038485	0.803961515	0.406628668	0.483673487	0.517959743	0.014417722	0.079788174	0.584182083	0.438502333	0.612478236	0.142015516	0.55627728	0.023342202	-0.233451767	-0.358028092	-0.212909339	-0.847664203	0.254708678	-1.631858177
cg00981643	MECP2	no	grey	0.009339833	-0.27367737	-0.348814659	0.092346425	0.02432353	-1.679403172	-3.031867595	-3.031867595	0.915302248	0.084697752	-0.771098123	0.991847538	0.00822485	-1.78384204	0.978941925	0.333482903	0.000452525	0.07714968	0.004488058	0.042658955	0.596701217	-0.476926427	-3.344357295	-1.112665869	-2.347941558	-1.36998979	0.224243077
cg00983520	CPT1B	no	grey	-0.083072232	0.277069037	0.155497878	0.50231623	-0.265415243	1.713858153	0.822796143	0.822796143	0.044098739	0.955901261	1.054543836	0.000592436	0.9994168	2.926328752	0.012037132	0.068487083	0.000179069	0.021193547	0.291183956	0	0.000157052	1.164391331	3.746980287	1.673796348	0.535832557	15	3.803955743
cg00983899	CABP2	no	grey	0.063943461	0.098276985	-0.21504143	0.546920405	0.194061477	0.382100488	-1.342221683	-1.342221683	0.4127875	0.5872125	0.083243467	0.422516136	0.578748894	0.073126705	0.675030506	0.735839323	0.171834558	2.33E-05	0.51541189	0.041438498	0.096303692	-0.133217008	-0.76488949	4.631963065	-0.287845567	-1.382595991	1.016357063
cg00984602	SRF	no	grey	0.208486757	-0.304268555	-0.182098574	0.119170433	0.909820191	-2.004970593	-1.03907459	-1.03907459	0.73613512	0.26386488	-0.277588413	0.932818825	0.0677084	-0.868327454	0.86188586	0.388597671	3.58E-06	0.03106682	0.04142517	0.712218108	0.289918454	-0.410499806	-5.445859596	-1.507703205	-1.382735706	0.147386988	-0.53772414
cg00986320	CYFIP2	no	grey	0.358402591	0.027560727	-0.332507173	-0.05425557	2.175099858	0.086436174	-2.782050728	-2.782050728	0.343194223	0.656805777	0.163430036	0.15662058	0.844140504	0.504121176	0.684879511	0.106990126	0.631995013	0.168164456	0.636198665	0.022214017	0.289918454	0.970656302	0.199286349	0.774265793	0.196407247	-1.653372908	0.53772414
cg00987015	CHRM1	no	grey	0.21746278	0.135500171	-0.106134632	0.639855607	0.968978911	0.585233824	-0.484293884	-0.484293884	0.118292734	0.881707266	0.626011936	0.004201184	0.995851963	2.075598328	0.20032039	0.504619221	0.020883266	0.037399834	0.000424328	0.04882485	0.364346127	0.297036211	1.680201574	1.427130326	3.372298089	1.311359082	0.438485843
cg00987379	ZNF395	no	grey	-0.227895759	-0.117627093	0.16126537	0.191831254	-1.040150018	-0.48333889	0.867601544	0.867601544	0.363643053	0.636356947	0.13829471	0.502015248	0.499727603	-0.000236665	0.138489092	0.356455628	0.038393581	0.93038151	0.669783197	0.011544948	0.130570018	-0.447994524	-1.415741384	0.031338929	-0.174065752	1.937608029	-0.884156536
cg00988256	TSPAN16	no	grey	0.043668357	0.128089005	-0.143913933	-0.023471397	0.125345862	0.541985365	-0.736210716	-0.736210716	0.298945267	0.701054733	0.223378323	0.072185877	0.92836937	0.840517765	0.472004393	0.626038888	0.108319381	0.168218921	0.118434128	0.684815567	0.130570018	-0.203398689	0.965293832	0.774125156	0.926523134	0.164426376	0.884156536
cg00995065	SLCO1B1	no	grey	0.248595746	0.38771221	-0.095552753	0.167615022	1.189247776	3.077851969	-0.421759652	-0.421759652	0.052248392	0.947751608	0.980897078	0.016419264	0.983744623	1.483616328	0.099369048	0.982056119	0.00245796	0.0137819	0.510651071	0.763956652	0.019109922	0.007863694	2.609425263	1.860690914	0.291875753	0.116931283	1.718741081
cg00995152	DAB2IP	no	grey	0.158952771	0.231626555	-0.226022788	0.554174504	0.616271396	1.284464582	-1.452365158	-1.452365158	0.259029221	0.740970779	0.285621244	0.140524686	0.860410881	0.55121738	0.545443379	0.457960031	0.921454814	0.751194124	0.232846271	0.264509783	0.289918454	0.339172423	-0.035525957	-0.124247818	-0.632930713	0.577558261	0.53772414
cg00995327	CHST2	no	grey	0.326081738	-0.182512034	-0.121717076	0.120924683	1.848213742	-0.893952634	-0.582676001	-0.582676001	0.381898689	0.618101311	0.117021837	0.833362978	0.167503529	-0.474946044	0.504982722	0.707765474	0.053635481	0.696115711	0.336299127	0.19837281	0.496291702	-0.150110627	-1.270547822	-0.157318565	-0.47327426	-0.702517855	0.304262986
cg00995520	KCNA3	no	grey	0.024775812	-0.064882453	-0.089859999	0.605691545	0.06743981	-0.228506246	-0.389516813	-0.389516813	0.373283159	0.626716841	0.126931608	0.254528719	0.746873552	0.293233213	0.423310675	0.804596061	0.490062571	0.439932457	0.327634526	0.008119517	0.023342202	0.094422098	-0.309748466	-0.356613995	-0.484610339	2.09046983	1.631858177
cg00997424	PI4KII	no	grey	-0.265773546	-0.383871298	0.054648854	0.236233082	-1.321217517	-3.021967165	0.211018015	0.211018015	0.801654271	0.198345729	-0.40154715	0.978402555	0.021780785	-1.360896473	0.55765752	0.297368558	0.000980366	0.160342551	0.144901761	0.277294268	0.567628499	-0.526704953	-3.008611954	-0.79495121	-0.838926336	-0.557059108	-0.245935808
cg01000094		no	grey	0.257642165	0.089786101	0.00856728	-0.089585112	1.257795798	0.340562532	0.028155308	0.028155308	0.029353963	0.970646037	1.231303263	0.493351491	0.508032695	0.005813559	0.018753937	0.658252415	0.714190839	0.477716914	0.577461861	0.205812007	0.028365506	0.181607539	0.146185725	-0.320829382	0.238476694	-0.686529292	1.547209471
cg01001286	IL16	no	grey	-0.127429287	-0.186212861	-0.345637715	-0.031142385	-0.456776299	-0.920876217	-2.982146078	-2.982146078	0.929592265	0.070407735	-0.851349633	0.906799834	0.093724281	-0.727117889	0.982809352	0.615453818	0.382485378	0.266565998	0.241700008	0.011727896	0.82059584	-0.21080453	-0.417385162	-0.574195248	0.616723335	-1.930779908	0.085870689
cg01007201	CLEC4A	no	grey	-0.195499676	0.105608968	-0.078109486	0.278200747	-0.827545578	0.419373218	-0.325995744	-0.325995744	0.431141542	0.568858458	0.064350133	0.000932647	0.999081285	2.72925287	0.445333519	0.061933583	0.016638337	0.012006259	0.006505807	2.05E-05	0.069642405	1.208073794	1.778890089	1.920592284	2.186698793	4.688457313	1.157126241
cg01009664	TRH	no	grey	0.064887663	-0.133888463	0.129577189	-0.07519702	0.197432566	-0.575707025	0.635215806	0.635215806	0.127967089	0.872032911	0.591871715	0.348705249	0.652749228	0.156511519	0.04197347	0.636701581	0.265800163	0.530180224	0.591424436	0.993129081	0.028365506	-0.196064071	-0.575444758	0.275576476	-0.228100735	0.002994301	-1.547209471
cg01013324	EFNB3	no	grey	-0.039804471	-0.211403768	0.112033115	0.471705603	-0.113031556	-1.114827151	0.520642446	0.520642446	0.306692234	0.693307766	0.212267226	0.885409057	0.115421951	-0.636681592	0.124304624	0.245216714	0.004636404	0.081121701	0.244856694	0.096873468	0.650147444	-0.610449932	-2.333818768	-1.090862952	-0.611088018	1.013795153	-0.18698814
cg01015871	MT4	no	grey	0.159283055	0.015148475	-0.247627777	-0.057412487	0.618051275	0.045651868	-1.68292286	-1.68292286	0.431735016	0.568264984	0.063752731	0.281844679	0.719226289	0.248960164	0.71766644	0.457953785	0.582765098	0.474269952	0.094803228	0.021250273	0.705456986	0.339178347	0.234506466	0.32397439	1.023176873	-1.672635496	0.151529461
cg01015879	RDX	no	grey	-0.201377775	-0.299835429	-0.114270071	-0.002217447	-0.864302945	-1.955692827	-0.534710218	-0.534710218	0.92133242	0.07866758	-0.803174216	0.800353238	0.200758084	-0.396296963	0.927482775	0.970098013	0.007443514	0.208323706	0.963232789	0.913758677	0.082098709	-0.013184385	-2.128222014	-0.681261306	-0.016268742	0.039168486	-1.085663674
cg01017147	DNM3	no	grey	0.001167032	-0.053587097	-0.103837887	0.554401554	0.002968052	-0.182328752	-0.470430939	-0.470430939	0.423116416	0.576883584	0.072510129	0.520636263	0.480994264	-0.016830107	0.500653769	0.439996918	0.455333473	0.655803131	0.467819712	0.56956247	1	-0.356550366	-0.341670422	-0.183226514	-0.329921483	0.244458635	0
cg01021485	CSNK1G1	no	grey	-0.338974449	-0.164971608	-0.093171168	0.271276177	-1.974664326	-0.77165011	-0.408152785	-0.408152785	0.883654392	0.116345608	-0.633220011	0.815939939	0.184958502	-0.431895704	0.873038774	0.034497874	0.248072348	0.309458133	0.014032081	0.121465455	0.130570018	-1.462207664	-0.605421643	0.509398099	-1.852877926	-0.915547217	-0.884156536
cg01025762	DLD	no	grey	0.015604382	-0.294116115	-0.142265324	0.181196835	0.041377678	-1.893184844	-0.724253058	-0.724253058	0.811789566	0.188210434	-0.424326309	0.924175183	0.07625978	-0.816674457	0.873857147	0.579037598	0.018655412	0.940786025	0.214989561	0.000825368	0.93974299	-0.237293236	-1.729195146	0.026509143	-0.667582626	-3.083352162	-0.026990905
cg01025842	TRADD	no	grey	-0.218421877	-0.18698178	0.097180785	0.255420399	-0.975412742	-0.926519767	0.431159348	0.431159348	0.500018765	0.499981235	-1.63E-05	0.132641953	0.868299213	0.576289097	0.245852657	0.311487984	0.338142695	0.054915722	0.179489676	0.002730616	0.096303692	-0.506558702	-0.470899991	1.260303304	-0.745960527	2.5637393	-1.016357063
cg01026744	NAP1L5	no	grey	0.074046602	0.09402596	-0.201518019	0.099938523	0.230940915	0.361087838	-1.212906548	-1.212906548	0.387312745	0.612687255	0.110908216	0.787980134	0.212923031	-0.370747364	0.639377496	0.615453818	0.374857143	0.977189936	0.9721161	0.007207475	0.15092695	-0.21080453	-0.42613421	0.010021014	0.012281864	-2.142216828	-0.821233204
cg01027739	DOLPP1	yes, positive	red	-0.166640654	-0.05866716	-0.105612475	0.537833752	-0.658301238	-0.202746711	-0.481127963	-0.481127963	0.641332388	0.358667612	-0.144277844	0.113781448	0.887032708	0.642898547	0.689360987	0.994018258	0.778159686	0.538028259	0.53366156	0.183505445	0.325751354	-0.002605638	-0.108931272	0.269194914	0.272734078	0.736351044	-0.48711377
cg01027805	ZNF219	yes, negative	blue	0.112349443	0.054089167	-0.024844158	0.132791091	0.38752005	0.184321406	-0.086544286	-0.086544286	0.089924019	0.910075981	0.745094295	0.173266865	0.827694266	0.460254488	0.072890328	0.131833349	0.498962299	0.778168393	0.620563119	0.618347714	0.705456986	0.879974715	0.301932268	-0.108926413	0.207214039	-0.20876724	-0.151529461
cg01029592	SOX15	no	grey	-0.174242265	-0.120878011	-0.075505852	0.67643244	-0.701105485	-0.501264092	-0.312465583	-0.312465583	0.655383461	0.344616539	-0.161633888	0.049406096	0.951041938	1.005189463	0.634559268	0.934274729	0.582765098	0.10854221	0.258756137	0.002254993	0.325751354	-0.029525398	-0.234506466	0.964401339	-0.587109341	2.646854748	0.48711377
cg01031251	RPS6KA1	no	grey	-0.242052247	-0.178286075	-0.200011845	-0.35911967	-1.140962789	-0.86368982	-1.19892874	-1.19892874	0.936844322	0.063155678	-0.898557606	0.396621484	0.604962365	0.100593769	0.972823927	0.504619221	0.073629337	0.462063765	0.009329321	0.51562936	0.130570018	-0.297036211	-1.13294911	0.335298088	-2.030149966	0.287662362	-0.884156536
cg01031400	TNFRSF10D	no	grey	-0.183611593	-0.098663223	0.076172545	-0.119884566	-0.755596811	-0.384031284	0.315911531	0.315911531	0.346440014	0.653559986	0.159341957	0.014955682	0.985203759	1.524163778	0.161575068	0.199842886	0.672603817	0.168614437	0.165203316	0.176369218	0.049366195	0.699311307	0.172240672	0.773105244	0.781981239	0.753577212	-1.306570348
cg01033160	CEBPG	no	grey	-0.219502884	0.174168405	-0.027643814	0.189951566	-0.982690643	0.834691999	-0.097252567	-0.097252567	0.286946821	0.713053179	0.241168586	0.052893171	0.947522797	0.9755704	0.22192188	0.315079088	0.284381387	0.403228155	0.616543251	0.840956702	0.87982916	0.50158042	0.546098831	0.394449151	-0.210036452	-0.075226364	-0.055601648
cg01033938	ADAMTS8	no	grey	-0.343061439	0.214754219	0.01552273	-0.40232243	-2.01582757	1.142057754	0.05230829	0.05230829	0.317529645	0.682470355	0.197185727	0.023793557	0.976441917	1.32251063	0.189073794	0.994018258	0.00052997	0.324625768	0.012053273	0.22717556	0.012611144	-0.002605638	3.275748378	0.48861701	1.918894989	0.643638392	-1.899245512
cg01035238	TNFAIP6	no	grey	0.356834654	0.332451172	-0.220583086	-0.018224235	2.158471319	2.33564256	-1.397222037	-1.397222037	0.136276587	0.863723413	0.564548755	0.022668472	0.977513238	1.343547763	0.386328563	0.08601033	0.001527916	0.005621932	0.322441579	0.13287581	0.028365506	1.065449385	2.815900458	2.250114445	-0.491548961	-0.876554074	1.547209471
cg01035422	PLIN	no	grey	0.120152487	0.249519152	-0.037170145	0.359255171	0.422802531	1.445359283	-0.13519315	-0.13519315	0.05231293	0.94768707	0.980360959	0.079881093	0.920743725	0.796526007	0.051276325	0.833729384	0.405935018	0.777045014	0.822596054	0.220034897	0.705456986	0.078974892	0.391543483	0.109553822	0.084813378	0.657508436	-0.151529461
cg01036148	RNPEP	no	grey	0.136566099	-0.052627397	0.024263729	0.286815485	0.50092169	-0.178535172	0.084349046	0.084349046	0.091650698	0.908349302	0.736834229	0.793114337	0.207918745	-0.381076359	0.049151459	0.364329746	0.180843991	0.748991494	0.35701522	0.371998938	0.096303692	-0.438505369	-0.742695918	-0.125523114	-0.447313268	-0.4294583	-1.016357063
cg01036173	C9orf46	no	grey	-0.260098509	-0.320544526	-0.079233747	0.016604248	-1.276772483	-2.192211397	-0.331898709	-0.331898709	0.920502163	0.079497837	-0.79861469	0.971636092	0.028594604	-1.242685913	0.89225228	0.068487083	0.006282411	0.681352541	0.513601972	0.282944997	0.034293721	-1.164391331	-2.201873625	-0.16662812	-0.289373318	-0.548297981	-1.464785389
cg01036779	SH2D3A	no	grey	0.3248443	-0.297084519	-0.283809245	0.577733573	1.836344698	-1.92547816	-2.112183798	-2.112183798	0.756940907	0.243059093	-0.313258132	0.440699862	0.560482788	0.05482709	0.916631719	0.833729384	0.303822364	0.043140445	0.815888686	7.39E-06	0.449691798	0.078974892	-0.517380262	1.365115384	-0.088369089	-5.131542836	0.347085034
cg01037108	HSPA9B	no	grey	0.123370379	-0.304146437	-0.003330069	0.409006312	0.437697751	-2.003603407	-0.010737441	-0.010737441	0.394331456	0.605668544	0.103108582	0.693632788	0.307710918	-0.210827099	0.265107508	0.851326011	0.0397303	0.448595104	0.162641424	0.748888989	0.000506541	0.069904097	-1.400878152	-0.348145471	-0.788768831	-0.125582555	3.295384981
cg01040062	CYB5D2	no	grey	0.039036234	0.00696463	-0.132652632	0.138196819	0.110612385	0.020436981	-0.656314678	-0.656314678	0.381167027	0.618832973	0.11785468	0.657405234	0.34397639	-0.16244137	0.527651485	0.364323082	0.662355743	0.677387201	0.578652001	0.614014072	0.596701217	-0.438513313	-0.178908694	-0.169163014	0.237582541	-0.211821676	0.224243077
cg01040759	ST3GAL5	no	grey	0.170899368	-0.020122496	-0.031702602	-0.138837633	0.682127963	-0.061623199	-0.113131499	-0.113131499	0.109116029	0.890883971	0.661081451	0.951245562	0.049108658	-1.007811942	0.092948481	0.143760655	0.158956312	0.242522639	0.206515409	0.2299637	0.87982916	-0.842359958	-0.798722222	-0.615247714	-0.685047537	-0.638340713	0.055601648
cg01040850	MR1	no	grey	0.136616108	-0.068922453	-0.134108435	0.501879213	0.501167924	-0.245715387	-0.666409227	-0.666409227	0.379595491	0.620404509	0.11964896	0.371431929	0.630129675	0.12909077	0.529280643	0.553670678	0.966293256	0.670349954	0.109612191	0.453418804	0.364346127	-0.256748475	0.014891052	-0.173698416	-0.960141142	0.343500473	0.438485843
cg01041367	TMEM70	no	grey	-0.137119472	-0.413272041	-0.020527407	0.158527679	-0.503649171	-3.467324644	-0.070420528	-0.070420528	0.785374262	0.214625738	-0.367288202	0.79793388	0.203286633	-0.390861181	0.644049058	0.43116915	0.006018875	0.202988852	0.81777696	0.042462304	0.112410585	-0.36535232	-2.22048467	-0.692527812	0.087365129	1.371996446	-0.949192793
cg01043831	PTTG2	no	grey	0.245094317	0.462013431	-0.178678499	0.38306892	1.163276196	4.301503507	-1.009874388	-1.009874388	0.118560573	0.881439427	0.625029716	0.02658301	0.97363916	1.274365854	0.310581189	0.702201273	0.000842747	0.005507142	0.480798875	0.390735497	0.001498873	0.153538388	3.074302802	2.259073691	0.318036557	-0.408117133	2.824235066
cg01044662	C2orf3	no	grey	-0.035136084	-0.062373692	-0.158266855	0.648224837	-0.098479353	-0.21800471	-0.844165236	-0.844165236	0.609058426	0.390941574	-0.106858147	0.248300441	0.753017487	0.303992514	0.755778589	0.467093654	0.220396805	0.251776811	0.727499717	0.355266598	0.405678895	-0.330596033	-0.656794706	0.598984272	-0.138167172	0.449445623	0.391817585
cg01044722	MYH10	no	grey	-0.298839183	-0.350718454	-0.154809465	-0.096114671	-1.597410766	-2.566704384	-0.817523977	-0.817523977	0.980881834	0.019118166	-1.417523777	0.940279913	0.060191153	-0.919437344	0.987171182	0.160929441	0.007762346	0.231565085	0.49208178	0.939193957	0.055692305	-0.793364498	-2.110007025	-0.635326922	0.307962715	0.02724471	-1.254204805
cg01045423	GLMN	no	grey	-0.039157155	-0.198676217	0.055240714	0.100265334	-0.110992525	-1.014480316	0.213729802	0.213729802	0.341172987	0.658827013	0.165995366	0.955986831	0.044323005	-1.052340805	0.172228424	0.12803273	0.075926963	0.684569602	0.797565307	0.086131722	0.198764606	-0.892678993	-1.119603971	-0.164582389	0.098233746	-1.064836871	-0.701660947
cg01046174	PIP5K3	no	grey	-0.317521381	-0.253616768	-0.032904083	0.285935497	-1.767048803	-1.483675717	-0.117913112	-0.117913112	0.854584515	0.145415485	-0.536359349	0.871763133	0.128966163	-0.588494226	0.747056775	0.145809785	0.12127371	0.943694576	0.216298803	0.208616993	0.069642405	-0.836213331	-0.916233336	0.025168541	0.664945883	-0.680650319	-1.157126241
cg01047414	PHYH	no	grey	0.057628946	-0.341076702	-0.05870999	0.301955845	0.171912163	-2.443057338	-0.22981882	-0.22981882	0.629721404	0.370278596	-0.130441397	0.544016691	0.457476929	-0.038600808	0.571205099	0.994018258	0.037095285	0.756237013	0.374594692	0.633162355	0.256839258	0.002605638	-1.430681292	0.12134207	-0.426438381	-0.198484914	-0.590338593
cg01048931	ECOP	no	grey	-0.398967881	-0.220058088	0.236726689	0.14586832	-2.634435991	-1.185869088	1.56426125	1.56426125	0.661934068	0.338065932	-0.169968597	0.923668464	0.076937142	-0.812833955	0.31598962	0.016103553	0.032269406	0.213937483	0.905434207	0.24729637	0.034293721	-1.793078288	-1.491209031	-0.669713118	0.043143102	0.606782259	-1.464785389
cg01049530	BMP3	no	grey	-0.13028968	-0.211936163	0.101669744	0.073503125	-0.470417253	-1.119131263	0.457492499	0.457492499	0.420101062	0.579898938	0.075616225	0.740751542	0.260599504	-0.282996419	0.191678273	0.283676828	0.045478844	0.60436347	0.904745414	0.360717046	0.198764606	-0.547176138	-1.342190581	-0.218701794	0.04347361	0.442833334	-0.701660947
cg01050433	TYRO3	no	grey	-0.05799123	-0.312150028	-0.075757992	-0.137055571	-0.173164432	-2.09438754	-0.313767321	-0.313767321	0.765279715	0.234720285	-0.328419381	0.970597852	0.029623751	-1.227329953	0.734093319	0.422444965	0.006840858	0.371286976	0.950254119	0.076334834	0.058781721	-0.374229862	-2.164889397	-0.430290284	-0.022160239	-1.117277232	-1.2307577
cg01053621	APOA2	no	grey	-0.162440172	-0.204256754	-0.104166124	0.553725299	-0.63518129	-1.057879397	-0.472402232	-0.472402232	0.809262856	0.190737144	-0.418534728	0.19915018	0.801863011	0.399789302	0.823723589	0.680090995	0.61208988	0.13016544	0.602352587	0.406997017	0.405678895	-0.167432975	0.213184801	0.885504308	0.22014922	-0.390408774	0.391817585
cg01055695	PAEP	no	grey	0.31337939	-0.097553888	0.051065034	0.48064625	1.72856056	-0.378495453	0.194801868	0.194801868	0.055618859	0.944381141	0.953747926	0.101059055	0.89953474	0.694394772	0.025014986	0.669136723	0.405935018	0.005550861	0.560583245	0.116063426	0.001939728	0.174485135	0.391543483	2.255639667	0.251359887	-0.935304614	2.71225914
cg01056155	BTF3	no	grey	-0.204508284	-0.116862556	-0.052756605	0.255692459	-0.884202649	-0.479162107	-0.20241234	-0.20241234	0.62404441	0.37595559	-0.123833458	0.774248433	0.226864593	-0.343203283	0.551368462	0.139696228	0.242351238	0.968046928	0.455586287	0.512039884	0.762368818	-0.85481532	-0.615554758	0.014103589	-0.341429356	-0.29069621	0.117834875
cg01056568	GLP2R	no	grey	0.127656896	-0.222231769	-0.216708748	-0.464290071	0.457855796	-1.204075535	-1.358645551	-1.358645551	0.740309671	0.259690329	-0.284514228	0.964307397	0.03593334	-1.143472421	0.886453853	0.594523693	0.088307427	0.181191413	0.1563796	0.001568973	0.102470435	-0.225830833	-1.05400277	-0.741862389	0.805819903	-2.804384435	-0.989401421
cg01057962	BCL6	no	grey	0.180928059	-0.273645334	-0.11918102	-0.027264956	0.739792126	-1.679079633	-0.566144757	-0.566144757	0.604357232	0.395642768	-0.101666772	0.834793355	0.165960897	-0.478964232	0.687666711	0.480969345	0.021675745	0.844087823	0.592940442	0.000560631	0.015564411	0.317882603	-1.664025975	-0.073612365	-0.226988927	-3.251323129	-1.807867299
cg01058368	CDH10	no	grey	0.160023046	0.018487757	-0.078477738	0.671328403	0.622047401	0.056319657	-0.327925228	-0.327925228	0.1580894	0.8419106	0.500067253	0.019378641	0.980820923	1.411646689	0.196713742	0.160929441	0.876864719	0.17063491	0.579120375	0.150766157	0.405678895	0.793364498	-0.057067404	0.767932111	0.237231155	0.821696136	0.391817585
cg01062029	ROR2	no	grey	-0.25306866	-0.026756572	-0.020135846	0.207253583	-1.222878429	-0.083699353	-0.068981052	-0.068981052	0.482551758	0.517448242	0.015426103	0.403948723	0.597471922	0.092643764	0.361036649	0.257610103	0.778159686	0.178271902	0.350206019	0.461352245	0.545349668	-0.589037109	-0.108931272	0.748917103	0.455676394	-0.335967361	-0.263324947
cg01063524	NME1	no	grey	-0.367579995	-0.506942973	-0.010926688	0.127372844	-2.274063013	-5.190931402	-0.036216865	-0.036216865	0.928509005	0.071490995	-0.844718662	0.913248219	0.087352473	-0.757694799	0.817742375	0.227421131	0.005286959	0.663363165	0.960903274	0.684819093	0.069642405	-0.643169185	-2.276794064	-0.178248648	0.017320327	-0.16442414	-1.157126241
cg01063813	STAT6	no	grey	-0.242532309	0.113950569	-0.108716332	0.088260684	-1.144468578	0.463388131	-0.500070673	-0.500070673	0.568594104	0.431405896	-0.064083928	0.802514574	0.198504947	-0.401198671	0.636643125	0.124317857	0.317262503	0.22075784	0.277385059	0.452597775	0.130570018	-0.905466485	0.498581254	-0.656083864	0.556916935	-0.344287585	-0.884156536
cg01064307	CD55	no	grey	0.011046665	-0.240298423	-0.107047204	0.41340641	0.028910655	-1.361152113	-0.489847121	-0.489847121	0.688077781	0.311922219	-0.204923693	0.867818058	0.132866251	-0.575555325	0.730467296	0.724566507	0.027991815	0.562216109	0.214956007	0.026731662	0.325751354	0.139921745	-1.552968933	-0.250096715	-0.667650413	-1.572974036	-0.48711377
cg01064957	SNX2	no	grey	0.073906219	-0.110924515	0.027486349	0.208355124	0.230416179	-0.447221194	0.096645007	0.096645007	0.162929594	0.837070406	0.48697003	0.805408612	0.195671741	-0.407441895	0.086291969	0.519084573	0.024212235	0.495387951	0.557216068	0.959611014	0.112410585	-0.284761878	-1.615965122	-0.305054561	-0.253976369	-0.017904776	-0.949192793
cg01065920	NDUFA12	no	grey	-0.420882399	-0.25351245	-0.095058748	0.039821409	-2.907341938	-1.482693352	-0.41892322	-0.41892322	0.953027033	0.046972967	-1.027122011	0.892762603	0.107887508	-0.665998842	0.941643417	0.158696497	0.142938914	0.767390745	0.813236289	0.252273083	0.041250017	-0.799432658	-0.844849521	-0.114983443	0.08978325	-0.598129085	-1.384575872
cg01069256	C8orf70	no	grey	-0.241615136	-0.17336064	0.007148978	0.063626841	-1.137775678	-0.829059837	0.023373728	0.023373728	0.621445552	0.378554448	-0.12084165	0.577592209	0.424045705	-0.071557336	0.432412281	0.233247737	0.231188919	0.840700716	0.43719755	0.313466569	0.364346127	-0.632182562	-0.636032985	-0.075358583	-0.359322281	0.50380877	-0.438485843
cg01071811	L3MBTL	no	grey	0.316820543	0.343636374	0.029060636	0.066838623	1.760500801	2.475511309	0.102747628	0.102747628	0.007623977	0.992376023	1.816788406	0.003120579	0.996918193	2.204734775	0.004414874	0.290471812	0.000619626	0.008051114	0.884509753	0.511147273	0.289918454	0.536896005	3.20787019	2.094144	0.053297374	0.291453952	-0.53772414
cg01072821	UNQ9391	no	grey	0.04869939	-0.057539382	-0.181661909	-0.253206544	0.141750194	-0.198164749	-1.035323113	-1.035323113	0.546103153	0.453896847	-0.042012838	0.406837889	0.594341437	0.089548613	0.739280521	0.290471812	0.41393846	0.977227999	0.305164876	0.000823413	0.15092695	0.536896005	0.383064221	0.010004098	0.515465455	-3.084382039	-0.821233204
cg01076838	TMEM86B	no	grey	0.15530423	0.153439783	-0.234716079	-0.057191111	0.596762589	0.695913927	-1.542896738	-1.542896738	0.310604719	0.689395281	0.206761954	0.111585433	0.889071746	0.651362502	0.605973169	0.604948171	0.073629337	0.269878936	0.592649731	0.201902983	0.010165202	0.218281832	1.13294911	0.56883101	-0.227201908	-0.694857264	1.992883991
cg01078276	PLAU	no	grey	0.106422577	-0.13235903	0.132910301	0.16629456	0.361503678	-0.566729213	0.658096337	0.658096337	0.103652249	0.896347751	0.683391273	0.041921784	0.958461564	1.076530244	0.032753557	0.604943155	0.966293256	0.369474681	0.363642396	0.072973536	0.198764606	0.218285433	-0.014891052	0.432415317	-0.439325489	1.136834607	-0.701660947
cg01078434	MAS1L	no	grey	0.040823788	-0.028082955	-0.159465359	0.358134391	0.116256304	-0.088220599	-0.853495718	-0.853495718	0.476808765	0.523191235	0.020625774	0.248361145	0.752862449	0.303886351	0.658232234	0.341031995	0.966293256	0.623908462	0.299961524	0.841560428	0.006501702	0.467204874	-0.014891052	-0.204879124	0.522934448	-0.074914694	2.186972915
cg01078871	FBXO33	no	grey	-0.378306058	-0.250041815	0.024271481	-0.185323098	-2.393330053	-1.450215786	0.084378308	0.084378308	0.813406085	0.186593915	-0.428072526	0.565635746	0.436039369	-0.059444302	0.606570369	0.057852765	0.374857143	0.940798818	0.111486219	0.144813288	0.034293721	-1.237675883	-0.42613421	0.026503237	0.952778814	0.839191587	-1.464785389
cg01079126	MTMR1	no	grey	0.129905085	-0.219392223	-0.174368899	-0.109422529	0.468573686	-1.180321217	-0.973672076	-0.973672076	0.681496734	0.318503266	-0.195856115	0.997051598	0.002975899	-2.225351819	0.822071591	0.318710838	2.24E-05	0.000894398	0.003742315	0.000802444	0.449691798	-0.496603167	-4.650407707	-3.048469116	-2.426859603	-3.09558516	-0.347085034
cg01080862	IL13RA1	no	grey	-0.060756473	-0.278135291	-0.328971238	-0.21034036	-0.182796811	-1.724772837	-2.72963124	-2.72963124	0.943512654	0.056487346	-0.947018834	0.998983495	0.001027044	-2.687380815	0.986120413	0.08601033	4.68E-05	0.000580647	0.00326995	0.002281501	0.545349668	-1.065449385	-4.329321308	-3.236088101	-2.485458881	-2.641779315	-0.263324947
cg01081263	SCUBE2	no	grey	0.225881254	-0.053320275	-0.213331464	-0.458578419	1.026203303	-0.181272014	-1.325488112	-1.325488112	0.421034725	0.578965275	0.074652088	0.551164918	0.450307098	-0.045461212	0.680208437	0.636701581	0.25979646	0.441472741	0.805223791	0.547079451	0.006501702	0.196064071	-0.585366771	-0.355096107	0.094083402	-0.261949598	-2.186972915
cg01086868	AR	no	grey	0.010206929	-0.290178074	-0.298914978	-0.138536325	0.026648322	-1.850836155	-2.308232541	-2.308232541	0.915270925	0.084729075	-0.770937537	0.996466428	0.003566283	-2.146754259	0.976634193	0.372311696	5.72E-07	0.00035733	0.003050926	0.002606495	0.93974299	-0.429093321	-6.24273297	-3.446930277	-2.515568263	-2.5839431	-0.026990905
cg01086895	DCHS1	no	grey	-0.284570577	-0.239121809	0.258350181	-0.046893774	-1.474551956	-1.350605545	1.804373864	1.804373864	0.58428807	0.41571193	-0.080177516	0.557910867	0.443794007	-0.051788571	0.25314217	0.304373912	0.199906749	0.626152468	0.518393469	0.048928895	0.034293721	-0.516592574	-0.699172544	-0.203319903	0.285340479	1.310434596	-1.464785389
cg01086978	ARFGEF1	no	grey	0.263637868	-0.315153651	-0.016024869	0.413526757	1.304392535	-2.129080598	-0.054097651	-0.054097651	0.324122565	0.675877435	0.188260738	0.744255532	0.256930878	-0.289153704	0.231895749	0.221686187	0.001765574	0.356752659	0.113149273	0.485381344	0.762368818	0.654261366	-2.753113981	-0.447632781	-0.94634823	-0.31391692	0.117834875
cg01087382	MAP3K7	no	grey	-0.279947957	-0.170592786	-0.072920239	0.33967903	-1.43595852	-0.809900328	-0.299222081	-0.299222081	0.817294056	0.182705944	-0.437217329	0.852347666	0.148369696	-0.527624796	0.778004683	0.543676499	0.027002133	0.496909611	0.114511127	0.005974184	0.130570018	-0.26465944	-1.568601921	0.303722603	-0.941152313	-2.22372139	-0.884156536
cg01087710	LIN10	no	grey	-0.016755857	-0.189055576	-0.113648844	-0.295167051	-0.044577932	-0.941826103	-0.530787765	-0.530787765	0.667279681	0.332720319	-0.176890681	0.973435454	0.026760177	-1.271481023	0.726858424	0.589337253	0.007443514	0.301449402	0.106518438	0.020349538	0.650147444	-0.229636105	-2.128222014	-0.520785574	-0.97257521	-1.69144544	0.18698814
cg01090445	TRAIP	no	grey	-0.413611488	-0.190282886	-0.021724419	0.177435549	-2.814767901	-0.950943607	-0.074844763	-0.074844763	0.826584897	0.173415103	-0.459883087	0.997708832	0.002314008	-2.334605242	0.693496296	0.030261261	0.007136477	0.113001268	0.109828086	0.019978498	0.650147444	-1.519112984	-2.146516123	-0.946916684	-0.959286586	-1.699437168	-0.18698814
cg01091448	AMACR	no	grey	-0.257515778	-0.295203077	-0.036771905	0.269563974	-1.256823618	-1.904972682	-0.133560001	-0.133560001	0.85122264	0.14877736	-0.526433155	0.864847516	0.135932782	-0.5656458	0.749528569	0.568823266	0.015402441	0.702506211	0.390173915	0.337519248	0.112410585	-0.245022648	-1.812410457	-0.153349832	0.408741769	-0.471701455	-0.949192793
cg01091565	MESP1	no	grey	-0.067796028	0.14867654	-0.057633859	0.570227658	-0.207913722	0.665688282	-0.224792727	-0.224792727	0.209813478	0.790186522	0.377136622	0.226863854	0.774414149	0.3432047	0.20767331	0.088786238	0.108319381	0.539447126	0.077658789	0.159807695	0.173617334	-1.051654347	0.965293832	0.268051117	1.109809386	0.796402313	0.760406916
cg01092036	MMP8	no	grey	0.258676588	0.231132666	-0.215602173	-0.103038939	1.265768227	1.280169221	-1.347733377	-1.347733377	0.191452761	0.808547239	0.416908371	0.132331198	0.868387095	0.577307761	0.456725669	0.982056119	0.016638337	0.100274039	0.921336918	0.112988785	0.015564411	0.007863694	1.778890089	0.99881149	-0.035581526	-0.946964661	1.807867299
cg01092561	PPP1R3B	no	grey	0.097201887	-0.079459639	-0.084846313	0.189953554	0.322351229	-0.292352996	-0.361918104	-0.361918104	0.305964451	0.694035549	0.213299035	0.510226609	0.491082911	-0.007815183	0.350002149	0.620731684	0.631995013	0.327225159	0.714276009	0.066169953	0.762368818	-0.207096087	-0.199286349	0.485153313	-0.146133936	-1.179339175	-0.117834875
cg01095395	IMPG2	no	grey	0.310335946	0.367978666	0.052693949	-0.191334586	1.700602017	2.797768598	0.202129061	0.202129061	0.005914235	0.994085765	1.927071453	0.070866932	0.929614738	0.848526375	0.00284958	0.533772905	0.007443514	0.318232759	0.368989244	0.309769934	0.069642405	0.272643475	2.128222014	0.497255116	-0.432986294	-0.508960737	1.157126241
cg01095590	KIAA0040	no	grey	-0.224937543	-0.080018304	-0.128349886	0.385876354	-1.019703655	-0.294897186	-0.626881387	-0.626881387	0.778639119	0.221360881	-0.353869129	0.243220928	0.758039277	0.312969064	0.835227791	0.088786238	0.778159686	0.049294214	0.306264236	0.743044992	0.173617334	-1.051654347	0.108931272	1.307204052	-0.513903715	0.128984888	-0.760406916
cg01097940	SPSB2	no	grey	0.138178008	-0.158009545	-0.137934254	0.392589309	0.508883757	-0.725490123	-0.69326739	-0.69326739	0.518341481	0.481658519	-0.016230759	0.860473885	0.140269997	-0.552005217	0.654476453	0.422444965	0.059091606	0.980695218	0.655314004	0.102233826	0.226476066	-0.374229862	-1.22847421	0.008465942	-0.183550551	-0.990405385	-0.644977687
cg01100784	MAPK8IP3	no	grey	-0.363890262	-0.236851672	-0.093254651	0.089556959	-2.233937854	-1.330383165	-0.408626881	-0.408626881	0.935544681	0.064455319	-0.889711244	0.978638883	0.021547855	-1.365565965	0.922606978	0.233247737	0.001942413	0.067297731	0.789569886	0.407348989	0.198764606	-0.632182562	-2.711658495	-1.171999578	0.102609424	-0.390033357	-0.701660947
cg01100796	CPT2	no	grey	-0.210187881	-0.250639908	-0.010635389	-0.109247652	-0.920886378	-1.455784232	-0.03521429	-0.03521429	0.720494747	0.279505253	-0.25258003	0.447310266	0.554410494	0.048361139	0.55662729	0.43116915	0.065000678	0.941212061	0.019997855	0.020102091	0.041250017	-0.36535232	-1.187082116	0.026312516	-1.699016579	1.696758771	-1.384575872
cg01103730	IL20	no	grey	0.340442312	-0.049340411	-0.0130788	0.544006753	1.989387857	-0.165694301	-0.043687621	-0.043687621	0.063240939	0.936759061	0.897971698	0.124149469	0.876597706	0.605025138	0.046954249	0.156498537	0.55411313	0.701381377	0.448381702	0.437106386	0.173617334	0.805489719	0.256401559	0.154045769	-0.348352119	-0.359412848	0.760406916
cg01103836	MYO9B	no	grey	0.349964132	-0.036414058	-0.075194791	-0.180612683	2.08655261	-0.117449623	-0.310862176	-0.310862176	0.119601116	0.880398884	0.621234771	0.040339455	0.959979064	1.093239977	0.152996899	0.003215491	0.62200789	0.103054476	0.74560529	0.483006663	0.082098709	2.492752765	0.206204107	0.98693314	0.127491019	-0.316046879	1.085663674
cg01104423	EIF2AK1	no	grey	-0.09835275	-0.124804568	-0.211990421	0.021175326	-0.327150889	-0.518152968	-1.312442764	-1.312442764	0.819018696	0.180981304	-0.441336291	0.800359569	0.200505624	-0.396843446	0.923228888	0.131833349	0.533533639	0.317536617	0.818284727	0.004314502	0.082098709	-0.879974715	-0.272838193	0.498206186	-0.087095555	-2.365069334	-1.085663674
cg01106788	KIAA1632	no	grey	0.387647192	0.355457871	0.165919411	-0.018637011	2.500446574	2.628894386	0.904590734	0.904590734	0.002460276	0.997539724	2.307986168	0.006903523	0.993173757	1.859899246	0.000627349	0.07559609	0.006018875	0.124268814	0.749086247	0.730138491	0.041250017	1.121500667	2.22048467	0.905637846	-0.125468176	0.136594756	1.384575872
cg01107031	TGFB1	no	grey	-0.373696213	-0.133849535	-0.014647719	-0.095829668	-2.341588968	-0.575477761	-0.049204999	-0.049204999	0.734794679	0.265205321	-0.275387771	0.90726067	0.093331249	-0.728942925	0.579073244	0.064057882	0.382485378	0.549573435	0.957778437	0.302293329	0.034293721	-1.193427427	-0.417385162	-0.259974268	0.018734945	-0.519571437	-1.464785389
cg01107741	CANT1	no	grey	-0.073627836	-0.341505681	-0.084712726	0.223709022	-0.229376646	-2.448477754	-0.361192888	-0.361192888	0.818147335	0.181852665	-0.439250335	0.978614553	0.021559754	-1.3653262	0.799435559	0.263967076	0.000236529	0.495846588	0.074761676	0.134911586	0.364346127	-0.578450238	-3.626115512	-0.304652671	-1.12632097	-0.869950751	-0.438485843
cg01108476	TCP11	no	grey	-0.386002237	-0.012961352	-0.193273389	0.306740215	-2.48136043	-0.038784626	-1.137421088	-1.137421088	0.902312178	0.097687822	-0.709129576	0.743066518	0.257905046	-0.287510166	0.955602833	0.793014984	0.544718047	0.692952966	0.098840116	9.72E-05	0.15092695	-0.100718607	0.263828236	-0.159296242	1.005066754	-4.012358804	0.821233204
cg01109219	RASGRP3	no	grey	0.177808817	0.105044215	-0.174743247	0.234681948	0.721621011	0.416455493	-0.976790668	-0.976790668	0.254194429	0.745805571	0.293803975	0.206639724	0.794485712	0.38375619	0.477382904	0.49509128	0.382485378	0.537914608	0.390614044	0.958423616	0.82059584	0.305314722	0.417385162	-0.269286662	0.408252147	0.018442494	-0.085870689
cg01110312	GTF2H3	no	grey	0.174143095	-0.29778487	-0.003682086	0.715565275	0.700539008	-1.933144161	-0.011887742	-0.011887742	0.345251326	0.654748674	0.160834649	0.017263366	0.982922001	1.461844527	0.229982896	0.163174283	0.652170508	0.167158055	0.552581843	0.016189991	0.364346127	0.787348287	-0.185638844	0.776872691	-0.25760339	1.790753406	0.438485843
cg01110846	KCTD13	no	grey	-0.180925941	-0.347922191	-0.045326669	0.238140862	-0.73977972	-2.530450966	-0.169560621	-0.169560621	0.837630662	0.162369338	-0.488465983	0.99346674	0.006592807	-1.879899642	0.748330972	0.00399045	0.05540546	0.242756374	0.886961895	0.042204934	0.034293721	-2.398978081	-1.256447431	-0.614829359	0.052095038	-1.374636779	-1.464785389
cg01112452	ZCCHC12	no	grey	0.133448707	-0.299537979	-0.317223516	-0.218926559	0.485671889	-1.952412391	-2.559834892	-2.559834892	0.86402813	0.13597187	-0.565520934	0.996964458	0.003063763	-2.212714899	0.961575321	0.290471812	0.000249927	0.004787376	0.002558531	0.000780576	0.650147444	-0.536896005	-3.60218747	-2.319902459	-2.592009306	-3.107585029	-0.18698814
cg01112778	PPP2R2B	no	grey	0.299504922	0.161320873	-0.041932535	-0.175096681	1.603282817	0.747278382	-0.15504575	-0.15504575	0.034975568	0.965024432	1.155205224	0.03507891	0.965197515	1.153923911	0.038378353	0.439996918	0.12127371	0.004421723	0.088452865	0.335844938	0.112410585	0.356550366	0.916233336	2.354408458	1.053288097	-0.473861194	0.949192793
cg01114088	CYTL1	no	grey	0.111989448	0.193102765	0.13096521	-0.437274426	0.385920657	0.972058776	0.644700284	0.644700284	0.016709461	0.983290539	1.476007573	0.007683601	0.9924095	1.813405186	0.004819829	0.934273818	0.031150618	0.017000961	0.1551076	0.000302458	0.650147444	-0.029525822	1.506533328	1.769526537	0.809366921	3.519335096	-0.18698814
cg01116966	TCF7	no	grey	-0.150082016	-0.178108376	-0.125836465	0.167062494	-0.569324299	-0.862428464	-0.609964501	-0.609964501	0.812630474	0.187369526	-0.426271046	0.989092151	0.010999118	-1.657612138	0.856586816	0.029133286	0.0397303	0.588587667	0.095112488	0.01796461	0.15092695	-1.535610531	-1.400878152	-0.230188842	-1.021762459	-1.745582204	0.821233204
cg01117627	CYP46A1	no	grey	-0.365821804	-0.005314991	-0.039498411	0.058481619	-2.25488604	-0.015512221	-0.144824271	-0.144824271	0.625599374	0.374400626	-0.125633438	0.784953029	0.216104909	-0.364305372	0.524876324	0.018944761	0.507947189	0.711193042	0.205713527	0.378795438	0.082098709	-1.722510877	-0.294181438	0.148012501	-0.686737149	-0.42159526	-1.085663674
cg01119135	C1orf116	no	grey	0.137257041	0.0105472	-0.236506767	0.602363078	0.504328183	0.031313833	-1.561916529	-1.561916529	0.446095937	0.553904063	0.049541737	0.403849503	0.597307926	0.092750452	0.720345347	0.097549215	0.290765952	0.900448197	0.074930067	1.42E-07	0.198764606	1.01077622	0.536456449	-0.045541267	1.125343876	-6.84876722	0.701660947
cg01120165	HDAC10	no	grey	-0.386821447	-0.047043421	0.297364253	-0.176625441	-2.490853569	-0.15686004	2.28763315	2.28763315	0.398076555	0.601923445	0.099003404	0.391995639	0.609645576	0.105688769	0.139290887	0.216068054	0.910278523	0.850067082	0.032497133	0.10748079	0.006481595	-0.66540944	0.040825704	-0.070546801	1.488154949	0.968669152	-2.188318098
cg01120307	LOC349236	no	grey	0.114228565	-0.022458838	-0.189273257	0.057472767	0.395909097	-0.069296164	-1.101696584	-1.101696584	0.441861283	0.558138717	0.053684055	0.183096184	0.81778613	0.43629071	0.670044394	0.568823266	0.163165305	0.413405246	0.171842795	0.094246595	0.289918454	0.245022648	0.787372182	0.383624017	0.764868672	-1.025734333	0.53772414
cg01120308	PICALM	no	grey	-0.172795621	-0.302749539	-0.217394272	0.173424244	-0.692863163	-1.988003637	-1.365429203	-1.365429203	0.965154293	0.034845707	-1.156820725	0.960438702	0.039862269	-1.098407988	0.986903192	0.49509128	0.012659571	0.026010236	0.543232352	0.251962817	0.325751354	-0.305314722	-1.897580999	-1.584855713	-0.265014374	-0.598663545	-0.48711377
cg01120761	CLEC4C	no	grey	-0.023133963	-0.222648661	0.101695449	0.41893307	-0.062677513	-1.207584151	0.457645049	0.457645049	0.310638976	0.689361024	0.206714059	0.82729172	0.17373116	-0.459092285	0.13028916	0.793014984	2.07E-06	0.075444511	0.038443138	0.839697446	0.545349668	0.100718607	-5.685064698	-1.122372351	-1.415181175	0.075877168	0.263324947
cg01120898	IL1RAP	no	grey	-0.125139559	-0.044856017	0.096129367	0.093413229	-0.445973671	-0.148552953	0.425079686	0.425079686	0.207220027	0.792779973	0.382538278	0.617355351	0.384049537	-0.114582758	0.081939917	0.27043142	0.265800163	0.586738016	0.853663398	0.47732827	0.87982916	-0.567942852	-0.575444758	0.231555772	0.068713339	-0.321182844	-0.055601648
cg01124420	EDAR	no	grey	0.213770752	-0.212929493	-0.052962046	0.618046888	0.944415756	-1.12718487	-0.203341928	-0.203341928	0.311292294	0.688707706	0.205801634	0.135450551	0.865449307	0.567189227	0.284395988	0.290471812	0.093694598	0.496332312	0.580175466	0.418425356	0.15092695	0.536896005	-1.028285448	0.30422745	0.23644064	0.378382006	0.821233204
cg01124961	RC74	no	grey	0.027339694	-0.142168329	-0.046761259	0.162421736	0.074961726	-0.625374012	-0.175787948	-0.175787948	0.364157158	0.635842842	0.137681154	0.84860037	0.152308515	-0.516245821	0.316580576	0.293899911	0.034610558	0.587217666	0.044912227	0.836041217	0.256839258	-0.531800545	-1.460791405	-0.231200887	-1.347635405	-0.077772311	-0.590338593
cg01125463	PEX6	no	grey	0.093248944	-0.031304949	-0.102912725	0.472335134	0.306052962	-0.099354051	-0.46489244	-0.46489244	0.298641255	0.701358745	0.223820203	0.105563408	0.895229682	0.675456601	0.384602659	0.615453818	0.703708326	0.307702606	0.600619988	0.017709482	0.130570018	-0.21080453	-0.152607311	0.511868825	0.221400219	1.751794135	0.884156536
cg01126560	C9orf142	no	grey	-0.064183959	-0.0841631	0.003227516	0.631590966	-0.194918662	-0.314000366	0.010402877	0.010402877	0.283954881	0.716045119	0.245720666	0.633441604	0.368129321	-0.132969594	0.179442014	0.485660307	0.225746826	0.294541333	0.081426417	0.348450466	0.15092695	-0.31366739	-0.646378347	-0.530853751	-1.089234677	0.457858951	0.821233204
cg01127428	SYCP3	no	grey	0.227277806	-0.215701965	-0.036414261	0.408986999	1.03586137	-1.149822837	-0.132096864	-0.132096864	0.271376666	0.728623334	0.265397502	0.278437545	0.7227723	0.254242208	0.224055396	0.816220178	0.682913073	0.220864536	0.623279622	0.368284212	0.028365506	-0.088192673	-0.165634574	0.655874012	0.205317072	-0.433816899	1.547209471
cg01128603	SF3B2	no	grey	-0.481757282	-0.166433628	0.036744042	0.606192188	-3.76846857	-0.781513888	0.133445893	0.133445893	0.733260073	0.266739927	-0.272881976	0.291061407	0.710393984	0.23498538	0.499409142	0.026991809	0.756644689	0.107841904	0.638936587	0.156977518	0.87982916	-1.568768013	-0.121108012	0.967212452	-0.194542243	0.804162542	0.055601648
cg01129459	FLJ46156	no	grey	-0.198995549	-0.087810725	0.028490353	-0.157957686	-0.849310981	-0.331145939	0.100529662	0.100529662	0.406584586	0.593415414	0.089819095	0.299692819	0.701768837	0.222293667	0.235835101	0.251360122	0.225746826	0.297628099	0.298089039	0.242542014	0.112410585	0.599703622	-0.646378347	-0.52632607	-0.525653994	0.61521302	-0.949192793
cg01129847	C19orf35	no	grey	-0.053549757	0.191680234	-0.237438204	-0.528296296	-0.157966325	0.961377823	-1.571860379	-1.571860379	0.508903162	0.491096838	-0.007802866	0.430053345	0.571235262	0.065447674	0.764905021	0.615453818	0.043979693	0.790354835	0.343966285	0.065328103	0.010165202	-0.21080453	1.35674781	0.102177886	0.463484124	-1.184899956	-1.992883991
cg01130192	ACO1	no	grey	-0.038344583	-0.07813297	0.097134246	0.303186397	-0.10844264	-0.286340339	0.430889535	0.430889535	0.164386635	0.835613365	0.4831035	0.048632478	0.951805561	1.012043601	0.062606364	0.747169305	0.338142695	0.129660941	0.753273028	0.016899838	0.256839258	0.126580978	-0.470899991	0.887190831	0.123047583	1.772117461	-0.590338593
cg01131735	SC65	no	grey	-0.306500707	-0.074046273	-0.119941652	0.286574972	-1.665754446	-0.268074759	-0.571081518	-0.571081518	0.827703714	0.172296286	-0.462694088	0.987863478	0.01224038	-1.611175113	0.860588672	0.131833349	0.006282411	0.447141124	0.491241389	0.064880754	0.256839258	-0.879974715	-2.201873625	-0.349555385	-0.308705049	-1.187884111	-0.590338593
cg01134491	MTHFR	no	grey	-0.005928199	-0.218227209	-0.108807965	0.281424023	-0.015287003	-1.170647519	-0.500634423	-0.500634423	0.681552417	0.318447583	-0.195932047	0.514515988	0.48695529	-0.011480916	0.728756665	0.89265058	0.592467066	0.582798155	0.090067536	0.495347635	0.82059584	0.049318509	-0.227335786	-0.234481832	1.045431716	-0.305089906	0.085870689
cg01135200	STXBP5	no	grey	-0.350248003	-0.131248822	0.001587597	-0.025741695	-2.089493804	-0.560250361	0.005086538	0.005086538	0.686658027	0.313341973	-0.202951431	0.689622042	0.311642198	-0.205313746	0.502270027	0.553670678	0.231188919	0.913413709	0.69260713	0.331502938	0.256839258	-0.256748475	-0.636032985	-0.039332475	-0.159513042	-0.479512618	-0.590338593
cg01135626	CDX4	no	grey	-0.183489917	-0.031173714	-0.172377626	-0.069939342	-0.754876746	-0.098896389	-0.957166392	-0.957166392	0.758947265	0.241052735	-0.316857941	0.684336177	0.316963014	-0.197961417	0.867539198	0.304373912	0.745956358	0.578715562	0.339894256	0.430134816	0.650147444	-0.516592574	0.12728658	-0.237534839	0.468656174	-0.366395403	0.18698814
cg01136458	CSMD1	no	grey	0.130894144	-0.121129304	-0.053260485	-0.432592069	0.473320724	-0.502660849	-0.20469437	-0.20469437	0.255660075	0.744339925	0.291307092	0.719281731	0.281873721	-0.248915416	0.238736464	0.922359561	0.821687972	0.165538001	0.094292504	0.163630165	0.93974299	0.035099746	-0.08529307	-0.781102294	1.025522831	-0.786136631	-0.026990905
cg01137065	FOXK2	no	grey	-0.194694381	-0.094364162	0.006944661	0.260663013	-0.822571228	-0.36274362	0.022688874	0.022688874	0.445717125	0.554282875	0.049910684	0.281853156	0.719578809	0.248947103	0.289259277	0.769988552	0.338142695	0.987804317	0.937945443	0.16445795	0.226476066	-0.113515732	-0.470899991	0.00532908	0.027822422	0.783945126	-0.644977687
cg01137198	TA-PP2C	no	grey	-0.289661052	-0.265427363	-0.035682332	0.157661806	-1.517731342	-1.597253638	-0.129112906	-0.129112906	0.849827263	0.150172737	-0.522378908	0.938572107	0.061866134	-0.907517024	0.745889809	0.024029951	0.048606571	0.892479655	0.880407553	0.361128503	0.226476066	-1.619247107	-1.313305019	-0.049401675	0.05531624	-0.442338233	-0.644977687
cg01137532	ZNF365	no	grey	0.170259083	-0.112304709	-0.112288397	0.244654174	0.678520713	-0.454566647	-0.522239969	-0.522239969	0.358366672	0.641633328	0.14464239	0.901517578	0.099015287	-0.703267754	0.462410962	0.337237159	0.171834558	0.977285079	0.552310374	0.002012019	0.762368818	-0.472064578	-0.76488949	0.009978732	-0.257816799	-2.696367822	0.117834875
cg01137708	NFKB1	no	grey	-0.25585093	-0.296687207	-0.075159717	0.050913243	-1.24405602	-1.921137176	-0.310681557	-0.310681557	0.903242262	0.096757738	-0.713284295	0.993583484	0.006473216	-1.887849883	0.868944427	0.287057424	0.006556289	0.018453731	0.787376706	0.010206699	0.173617334	-0.542031216	-2.183341882	-1.733915815	-0.103817437	-1.991114677	-0.760406916
cg01137737	MIR16	no	grey	-0.178309176	-0.132035452	-0.047061439	0.05719424	-0.724521442	-0.564837596	-0.177097953	-0.177097953	0.601058612	0.398941388	-0.09806091	0.888667406	0.112016197	-0.649689181	0.518767402	0.006800826	0.102266222	0.746616843	0.494360688	0.354468915	0.449691798	-2.167438363	-0.990267786	0.126902217	-0.305956072	-0.450421844	-0.347085034
cg01138020	MGC29671	no	grey	-0.459610733	-0.169241838	-0.112337156	-0.541531713	-3.436514714	-0.800627012	-0.522545327	-0.522545327	0.933993919	0.066006081	-0.879386054	0.964517711	0.035725536	-1.145991253	0.936330112	0.396900852	0.12127371	0.265415971	0.417912812	0.005962713	0.112410585	-0.401317969	-0.916233336	-0.576072948	-0.378914315	-2.224556074	-0.949192793
cg01139059	TSN	no	grey	-0.13655953	-0.310653725	-0.208107966	-0.015778478	-0.500889351	-2.077232195	-1.275059893	-1.275059893	0.954370449	0.045629551	-1.039723812	0.816034615	0.184882278	-0.43207472	0.981590742	0.19206021	0.051912965	0.423654112	0.116129655	0.178059935	0.096303692	-0.7165626	-1.284724166	0.372988574	-0.935056865	-0.749433789	-1.016357063
cg01139966	GOLPH3L	no	grey	-0.212422425	-0.198226592	-0.080028441	-0.194888271	-0.935525616	-1.01102401	-0.336093394	-0.336093394	0.800365114	0.199634886	-0.398733567	0.981642065	0.018494908	-1.431917827	0.774444644	0.045309059	0.19500884	0.602708108	0.077205948	0.000613675	0.034293721	-1.343814954	-0.709945701	-0.219892966	1.112349238	-3.212061818	-1.464785389
cg01140782	FAM58A	no	grey	0.007867391	-0.261885153	-0.367103537	-0.177753247	0.02040185	-1.562696077	-3.328305379	-3.328305379	0.911152401	0.088847599	-0.75032431	0.984623958	0.015497628	-1.508704763	0.978236997	0.958146626	5.02E-06	0.001017753	0.004138063	0.010553577	0.762368818	-0.018568025	-5.299053732	-2.992357674	-2.383202946	-1.976600301	0.117834875
cg01141769	USP25	no	grey	-0.390486102	-0.423185845	-0.073142411	-0.33508666	-2.533612887	-3.626928097	-0.300352524	-0.300352524	0.96866613	0.03133387	-1.202955974	0.995799587	0.004243482	-2.07124764	0.944678216	0.018195748	0.000169278	0.191431063	0.017018603	0.199417797	0.008150972	-1.740030076	-3.771398332	-0.717987589	-1.769076089	-0.700236085	-2.08879062
cg01143454	C20orf141	no	grey	0.000866581	0.055746421	-0.130284573	0.036627923	0.002202001	0.190938121	-0.640041643	-0.640041643	0.370376255	0.629623745	0.130326868	0.105379586	0.895383109	0.676213516	0.513084313	0.827884873	0.463883565	0.937128511	0.002339946	0.283096391	0.000880743	0.082030053	0.333591014	0.028200849	2.630794209	0.548065667	-3.055150706
cg01144251	KLK9	no	grey	0.062163019	0.061032563	-0.079464166	0.530332451	0.187746752	0.212448599	-0.333113056	-0.333113056	0.195033314	0.804966686	0.408861203	0.011034068	0.989087977	1.656234368	0.234498995	0.724566507	0.015402441	0.103339453	0.155093234	0.214056506	0.173617334	0.139921745	1.812410457	0.985733841	0.809407148	0.669471568	0.760406916
cg01144286	C20orf103	no	grey	0.003873865	0.078215862	-0.197623164	0.140222482	0.009930116	0.286714819	-1.176933533	-1.176933533	0.470995131	0.529004869	0.025953587	0.326989188	0.674231703	0.184436612	0.701947592	0.934274729	0.988761446	0.292636384	0.27781256	0.13228636	0.496291702	-0.029525398	0.004908476	0.533671678	0.556248124	-0.878484934	-0.304262986
cg01145389	CDKN2C	no	grey	-0.304530778	0.016374184	0.119678568	0.091650736	-1.648021008	0.049159849	0.569371941	0.569371941	0.313192746	0.686807254	0.20315831	0.79422284	0.206846804	-0.383321189	0.124898379	0.0047075	0.24923619	0.692960672	0.216417523	0.599506884	0.069642405	-2.327209626	-0.603388896	0.159291413	-0.664707578	-0.222205826	-1.157126241
cg01145396	CHRNG	no	grey	-0.070955281	0.058542339	-0.156749137	-0.590942369	-0.219466527	0.202238199	-0.832420126	-0.832420126	0.513209679	0.486790321	-0.01162807	0.115462505	0.885249738	0.636529031	0.682521554	0.273697297	0.463883565	0.609103868	0.014158394	0.457234634	0.449691798	0.562729492	0.333591014	0.215308643	1.848986005	-0.33986088	-0.347085034
cg01146980	DNAJA5	no	grey	-0.274326259	-0.235564859	-0.024853617	0.170452487	-1.389806776	-1.318993684	-0.086580129	-0.086580129	0.791101784	0.208898216	-0.379035274	0.99569803	0.004342463	-2.061233918	0.658619855	0.055904427	0.018655412	0.126068092	0.363946164	0.025729005	0.545349668	-1.252553796	-1.729195146	-0.89939482	0.438962853	-1.589577013	-0.263324947
cg01148741	DUSP2	no	grey	0.048024482	0.163777548	-0.118692119	0.103554698	0.139525086	0.763638181	-0.562981283	-0.562981283	0.226523876	0.773476124	0.34385602	0.684195576	0.31690482	-0.19804116	0.347299099	0.839587656	0.158956312	0.2683633	0.198891226	0.004569939	0.130570018	0.075933955	0.798722222	-0.571276876	-0.701384375	-2.340089589	-0.884156536
cg01150454	MRPS5	no	grey	-0.263909854	-0.188053583	-0.141218002	0.238531354	-1.306528592	-0.934414965	-0.716703446	-0.716703446	0.915438494	0.084561506	-0.771797297	0.83275867	0.168208887	-0.473121068	0.941171204	0.011764815	0.220396805	0.926899121	0.555987898	0.81377267	0.496291702	-1.929414883	-0.656794706	-0.03296753	0.254934661	-0.0894969	-0.304262986
cg01151686	LIG3	no	grey	-0.32358347	-0.077664003	-0.094484408	0.139207575	-1.824298892	-0.284224677	-0.41563475	-0.41563475	0.797247523	0.202752477	-0.392003836	0.883108842	0.117503886	-0.628917776	0.798131205	0.035798452	0.481248947	0.50401955	0.075769373	0.007599461	0.348659307	-1.446135756	-0.317630207	0.297552618	1.120506305	-2.119217236	-0.457598738
cg01151699	CACNG2	no	grey	-0.464049264	-0.235683408	-0.167988107	0.404018794	-3.501251671	-1.320040727	-0.921273253	-0.921273253	0.980591188	0.019408812	-1.410971049	0.817277374	0.183663384	-0.434947423	0.988686075	0.184508622	0.146822152	0.884564671	0.505776343	0.289511398	0.596701217	-0.733983336	-0.833208414	0.05327041	0.296041488	-0.538334333	-0.224243077
cg01152019	HOXD4	no	grey	-0.093573261	-0.023036159	-0.033475201	0.370197139	-0.307379249	-0.07120916	-0.120199094	-0.120199094	0.317118697	0.682881303	0.197748156	0.123717708	0.87710129	0.606538138	0.255154659	0.898584067	0.693281818	0.593648278	0.48650045	0.777779271	0.034293721	0.046441286	0.15909019	0.226470788	0.312916754	0.109143636	-1.464785389
cg01152499	FAM46C	no	grey	0.14512116	-0.255109978	-0.088554014	0.46427439	0.543783217	-1.497777004	-0.382256174	-0.382256174	0.527089748	0.472910252	-0.024191276	0.287348217	0.714002302	0.240561497	0.554047191	0.584182083	0.117926723	0.813160773	0.376446053	0.914614933	0.93974299	0.233451767	-0.928387771	0.08982358	-0.424297252	0.038761712	0.026990905
cg01154193	IQCC	no	grey	0.022781026	0.084510404	-0.006296992	0.497858981	0.061659337	0.315619358	-0.020524536	-0.020524536	0.102035436	0.897964564	0.690218979	0.018511521	0.981686994	1.431527912	0.069033692	0.553670678	0.910278523	0.167139314	0.237470149	0.002685284	0.010165202	0.256748475	0.040825704	0.776921384	-0.624390976	2.571009761	1.992883991
cg01154537	C10orf4	no	grey	0.049471368	-0.279423953	-0.013210758	0.054115394	0.144304678	-1.738017356	-0.044149361	-0.044149361	0.460696839	0.539303161	0.035554772	0.406357753	0.595008769	0.090061455	0.331299177	0.804596061	0.481248947	0.411007688	0.868319684	0.264387283	0.082098709	-0.094422098	-0.317630207	0.386150054	0.061320354	-0.577759439	-1.085663674
cg01154775	MGC29898	no	grey	-0.325960726	-0.321321751	0.040751846	-0.271617788	-1.847050994	-2.20140542	0.15006822	0.15006822	0.82765661	0.17234339	-0.462575374	0.948798075	0.051626677	-0.986095833	0.605132478	0.064057882	0.005061477	0.324259999	0.573510043	0.749681357	0.112410585	-1.193427427	-2.295722762	-0.489106622	-0.241458973	0.125123289	-0.949192793
cg01155039	AMN	no	grey	-0.090967415	-0.096973101	0.021052896	0.708356432	-0.296777517	-0.375609072	0.072358365	0.072358365	0.304547747	0.695452253	0.215314613	0.165442018	0.835645859	0.480324185	0.175735353	0.702201273	0.367323665	0.842372839	0.317804474	0.005797873	0.650147444	0.153538388	-0.434951091	-0.074495645	0.497839993	2.236731309	0.18698814
cg01160766	RPL38	no	grey	0.00022481	-0.353103597	-0.064327414	-0.077069577	0.00057018	-2.597884473	-0.256576632	-0.256576632	0.710852367	0.289147633	-0.237850362	0.987401763	0.012700424	-1.595151791	0.659352151	0.174784741	0.004436228	0.645105039	0.562025192	0.009453114	0.082098709	-0.757496485	-2.352986161	-0.190369566	0.250244217	-2.024425124	-1.085663674
cg01161216	NULP1	no	grey	-0.113098001	0.007808733	-0.101978945	0.635216749	-0.390853722	0.022977267	-0.45932888	-0.45932888	0.484940339	0.515059661	0.013281693	0.031630325	0.96868172	1.198866344	0.549929862	0.922359561	0.472522327	0.308596673	0.943031847	0.001557558	1	0.035099746	0.325577666	0.51060876	-0.02547364	2.807555876	0
cg01161597	TAF2	no	grey	0.233775209	-0.284806515	0.002808453	0.091753559	1.081419756	-1.793970521	0.009038317	0.009038317	0.277573055	0.722426945	0.255592699	0.755526938	0.245757506	-0.308463214	0.175644847	0.413825084	0.047020834	0.459795935	0.137955501	0.589278036	0.449691798	-0.383183188	-1.327709674	-0.337434873	-0.860260977	0.229679746	-0.347085034
[truncated: 24,867 more rows]
